# Supplementary material for: A genome-scale metabolic flux model of Escherichia coli K–12 derived from the EcoCyc database
Source: BMC Syst Biol. 2014 Jun 30;8:79. doi: 10.1186/1752-0509-8-79 (PMC4086706; doi:10.1186/1752-0509-8-79)
Supplement: Additional file 2 — Supplementary tables (11 tables). [file 1752-0509-8-79-S2.xlsx]

## Sheet: Supplementary Table 1
EcoCyc-18.0-GEM core biomass metabolite set
Name	Frame ID	Coefficient (mmol/gCDW)	Qualitative?
#Aminoacyl-tRNAs
L-valyl-tRNAval	Charged-VAL-tRNAs[CCO-CYTOSOL]	0.423162
tRNAval	VAL-tRNAs[CCO-CYTOSOL]	-0.423162
L-tyrosyl-tRNAtyr	Charged-TYR-tRNAs[CCO-CYTOSOL]	0.137896
tRNAtyr	TYR-tRNAs[CCO-CYTOSOL]	-0.137896
L-tryptophanyl-tRNAtrp	Charged-TRP-tRNAs[CCO-CYTOSOL]	0.056843
tRNAtrp	TRP-tRNAs[CCO-CYTOSOL]	-0.056843
L-threonyl-tRNAthr	Charged-THR-tRNAs[CCO-CYTOSOL]	0.253687
tRNAthr	THR-tRNAs[CCO-CYTOSOL]	-0.253687
L-seryl-tRNAser	Charged-SER-tRNAs[CCO-CYTOSOL]	0.215792
tRNAser	SER-tRNAs[CCO-CYTOSOL]	-0.215792
L-prolyl-tRNApro	Charged-PRO-tRNAs[CCO-CYTOSOL]	0.221055
tRNApro	PRO-tRNAs[CCO-CYTOSOL]	-0.221055
L-phenylalanyl-tRNAphe	Charged-PHE-tRNAs[CCO-CYTOSOL]	0.185265
tRNAphe	PHE-tRNAs[CCO-CYTOSOL]	-0.185265
L-methionyl-tRNAmet	Charged-MET-tRNAs[CCO-CYTOSOL]	0.153686
tRNAmet	MET-tRNAs[CCO-CYTOSOL]	-0.153686
L-lysyl-tRNAlys	Charged-LYS-tRNAs[CCO-CYTOSOL]	0.343161
tRNAlys	LYS-tRNAs[CCO-CYTOSOL]	-0.343161
L-leucyl-tRNAleu	Charged-LEU-tRNAs[CCO-CYTOSOL]	0.450531
tRNAleu	LEU-tRNAs[CCO-CYTOSOL]	-0.450531
L-isoleucyl-tRNAile	Charged-ILE-tRNAs[CCO-CYTOSOL]	0.290529
tRNAile	ILE-tRNAs[CCO-CYTOSOL]	-0.290529
L-histidyl-tRNAhis	Charged-HIS-tRNAs[CCO-CYTOSOL]	0.094738
tRNAhis	HIS-tRNAs[CCO-CYTOSOL]	-0.094738
glycyl-tRNAgly	Charged-GLY-tRNAs[CCO-CYTOSOL]	0.612638
tRNAgly	GLY-tRNAs[CCO-CYTOSOL]	-0.612638
L-glutamyl-tRNAglt	Charged-GLT-tRNAs[CCO-CYTOSOL]	0.26316
tRNAglt	GLT-tRNAs[CCO-CYTOSOL]	-0.26316
L-glutaminyl-tRNAgln	Charged-GLN-tRNAs[CCO-CYTOSOL]	0.26316
tRNAgln	GLN-tRNAs[CCO-CYTOSOL]	-0.26316
L-cysteinyl-tRNAcys	Charged-CYS-tRNAs[CCO-CYTOSOL]	0.09158
tRNAcys	CYS-tRNAs[CCO-CYTOSOL]	-0.09158
L-aspartyl-tRNAasp	Charged-ASP-tRNAs[CCO-CYTOSOL]	0.241055
tRNAasp	ASP-tRNAs[CCO-CYTOSOL]	-0.241055
L-asparagyl-tRNAasn	Charged-ASN-tRNAs[CCO-CYTOSOL]	0.241055
tRNAasn	ASN-tRNAs[CCO-CYTOSOL]	-0.241055
L-argininyl-tRNAarg	Charged-ARG-tRNAs[CCO-CYTOSOL]	0.295792
tRNAarg	ARG-tRNAs[CCO-CYTOSOL]	-0.295792
L-alanyl-tRNAala	Charged-ALA-tRNAs[CCO-CYTOSOL]	0.513689
tRNAala	ALA-tRNAs[CCO-CYTOSOL]	-0.513689
#RNA
ATP	ATP[CCO-CYTOSOL	0.1748
CTP	CTP[CCO-CYTOSOL]	0.133508
UTP	UTP[CCO-CYTOSOL]	0.140101
GTP	GTP[CCO-CYTOSOL]	0.209121
#DNA
TTP	TTP[CCO-CYTOSOL]	0.026166
dGTP	DGTP[CCO-CYTOSOL]	0.027017
dCTP	DCTP[CCO-CYTOSOL]	0.027017
dATP	DATP[CCO-CYTOSOL]	0.026166
#Growth-related maintenance
ATP	ATP[CCO-CYTOSOL]	53.95
water	WATER[CCO-CYTOSOL]	53.95
ADP	ADP[CCO-CYTOSOL]	-53.95
H+	PROTON[CCO-CYTOSOL]	-53.95
inorganic phosphate	Pi[CCO-CYTOSOL]	-53.95
#Macromolecular polymerization
pyrophosphate for dNTPs	PPI[CCO-CYTOSOL]	-0.10637
pyrophosphate for NTPs	PPI[CCO-CYTOSOL]	-0.66771
water	WATER[CCO-CYTOSOL]	-5.34857
#Compensation for tRNA charging
ATP	ATP[CCO-CYTOSOL]	-5.34857
proton	PROTON[CCO-CYTOSOL]	-5.34857
pyrophosphate	PPI[CCO-CYTOSOL]	5.34857
AMP	AMP[CCO-CYTOSOL]	5.34857
Lipids
phosphatidylethanolamines	CPD-12819[CCO-CYTOSOL]	0.139028
cardiolipin	CPD-12824[CCO-CYTOSOL]	1e-05	x
palmitoleoyl-ACPs	Palmitoleoyl-ACPs[CCO-CYTOSOL]	1.5e-05	x
water	WATER[CCO-CYTOSOL]	1.5e-05	x
ACP (from palmitoleoyl-ACPs)	ACP[CCO-CYTOSOL]	-1.5e-05	x
H+	PROTON[CCO-CYTOSOL]	-1.5e-05	x
Lipopolysaccharides
KDO2-lipid IVA (periplasmic)	KDO2-LIPID-IVA[CCO-PERI-BAC]	2e-05	x
KDO2-lipid IVA (extracellular)	KDO2-LIPID-IVA[CCO-EXTRACELLULAR]	0.019456
Murein
Lipid II	C6[CCO-CYTOSOL]	0.013894
Ions
K+	K+[CCO-CYTOSOL]	0.195193
NH4+	AMMONIUM[CCO-CYTOSOL]	0.013013
Fe2+	FE+2[CCO-CYTOSOL]	0.014523
Ca2+	CA+2[CCO-CYTOSOL]	0.005205
Cl-	CL-[CCO-CYTOSOL]	0.005205
Co2+	CO+2[CCO-CYTOSOL]	2.5e-05
Mg2+	MG+2[CCO-CYTOSOL]	0.008675
Mn2+	MN+2[CCO-CYTOSOL]	0.000691
Ni2+	NI+2[CCO-CYTOSOL]	0.000323
Zn2+	ZN+2[CCO-CYTOSOL]	0.000341
Other
10-formyl-THF	10-FORMYL-THF[CCO-CYTOSOL]	0.000223
octaprenyl diphosphate	OCTAPRENYL-DIPHOSPHATE[CCO-CYTOSOL]	0.000223
S-adenosylmethionine	S-ADENOSYLMETHIONINE[CCO-CYTOSOL]	0.000223
dethiobiotin	DETHIOBIOTIN[CCO-CYTOSOL]	1e-05
coenzyme A	CO-A[CCO-CYTOSOL]	0.000576
FAD	FAD[CCO-CYTOSOL]	0.000223
5,10-methylene-THF	METHYLENE-THF[CCO-CYTOSOL]	0.000223
NAD+	NAD[CCO-CYTOSOL]	0.001831
NADP+	NADP[CCO-CYTOSOL]	0.000447
protoheme IX	PROTOHEME[CCO-CYTOSOL]	0.000223
pyridoxal 5'-phosphate	PYRIDOXAL_PHOSPHATE[CCO-CYTOSOL]	0.000223
riboflavin	RIBOFLAVIN[CCO-CYTOSOL]	0.000223
siroheme	SIROHEME[CCO-CYTOSOL]	0.000223
THF	THF[CCO-CYTOSOL]	0.000223
undecaprenyl diphosphate	UNDECAPRENYL-DIPHOSPHATE	5.5e-05
protein N-terminal-formyl-L-methionine	FORMYL-L-METHIONYL-PEPTIDE[CCO-CYTOSOL]	-1e-05	x
protein N-terminal L-methionine	METHIONYL-PEPTIDE[CCO-CYTOSOL]	1e-05	x
cytidine34 in tRNAIle2	Cytidine-34-tRNAIle2[CCO-CYTOSOL]	-1e-05	x
lysidine34 in tRNAIle2	Lysidine-tRNA-Ile2[CCO-CYTOSOL]	1e-05	x
adenosine34 in tRNAArg2	tRNA-Arg-adenosine34[CCO-CYTOSOL]	-1e-05	x
inosine34 in tRNAArg2	tRNA-Arg-inosine34[CCO-CYTOSOL]	1e-05	x
guanine37 in tRNA	Guanine37-in-tRNA[CCO-CYTOSOL]	-1e-05	x
N1-methylguanine37 in tRNA	tRNA-Containing-N1-Methylguanine-37[CCO-CYTOSOL]	1e-05	x
cytidine1402 in 16S rRNA	16S-rRNA-cytidine1402[CCO-CYTOSOL]	-1e-05	x
2'-O-methylcytidine1402 in 16S rRNA	16S-rRNA-2-O-methylcytidine1402[CCO-CYTOSOL]	1e-05	x
L-methionyl-tRNAfmet	L-methionyl-tRNAfmet[CCO-CYTOSOL]	-1e-05	x
N-formyl-L-methionyl-tRNAfmet	N-formyl-L-methionyl-tRNAfmet[CCO-CYTOSOL]	1e-05	x
release factor-L-glutamine	Release-factor-L-glutamine[CCO-CYTOSOL]	-1e-05	x
release factor-N5-methyl-L-glutamine	Release-factor-N5-Methyl-L-glutamine[CCO-CYTOSOL]	1e-05	x
EcoCyc-18.0-GEM expanded biomass metabolite set
Name	Frame ID	Coefficient (mmol/gCDW)	Qualitative?
#Aminoacyl-tRNAs
L-valyl-tRNAval	Charged-VAL-tRNAs[CCO-CYTOSOL]	0.411184
tRNAval	VAL-tRNAs[CCO-CYTOSOL]	-0.411184
L-tyrosyl-tRNAtyr	Charged-TYR-tRNAs[CCO-CYTOSOL]	0.133993
tRNAtyr	TYR-tRNAs[CCO-CYTOSOL]	-0.133993
L-tryptophanyl-tRNAtrp	Charged-TRP-tRNAs[CCO-CYTOSOL]	0.055234
tRNAtrp	TRP-tRNAs[CCO-CYTOSOL]	-0.055234
L-threonyl-tRNAthr	Charged-THR-tRNAs[CCO-CYTOSOL]	0.246506
tRNAthr	THR-tRNAs[CCO-CYTOSOL]	-0.246506
L-seryl-tRNAser	Charged-SER-tRNAs[CCO-CYTOSOL]	0.209684
tRNAser	SER-tRNAs[CCO-CYTOSOL]	-0.209684
L-prolyl-tRNApro	Charged-PRO-tRNAs[CCO-CYTOSOL]	0.214798
tRNApro	PRO-tRNAs[CCO-CYTOSOL]	-0.214798
L-phenylalanyl-tRNAphe	Charged-PHE-tRNAs[CCO-CYTOSOL]	0.180021
tRNAphe	PHE-tRNAs[CCO-CYTOSOL]	-0.180021
L-methionyl-tRNAmet	Charged-MET-tRNAs[CCO-CYTOSOL]	0.149336
tRNAmet	MET-tRNAs[CCO-CYTOSOL]	-0.149336
L-lysyl-tRNAlys	Charged-LYS-tRNAs[CCO-CYTOSOL]	0.333448
tRNAlys	LYS-tRNAs[CCO-CYTOSOL]	-0.333448
L-leucyl-tRNAleu	Charged-LEU-tRNAs[CCO-CYTOSOL]	0.437778
tRNAleu	LEU-tRNAs[CCO-CYTOSOL]	-0.437778
L-isoleucyl-tRNAile	Charged-ILE-tRNAs[CCO-CYTOSOL]	0.282306
tRNAile	ILE-tRNAs[CCO-CYTOSOL]	-0.282306
L-histidyl-tRNAhis	Charged-HIS-tRNAs[CCO-CYTOSOL]	0.092056
tRNAhis	HIS-tRNAs[CCO-CYTOSOL]	-0.092056
glycyl-tRNAgly	Charged-GLY-tRNAs[CCO-CYTOSOL]	0.595297
tRNAgly	GLY-tRNAs[CCO-CYTOSOL]	-0.595297
L-glutamyl-tRNAglt	Charged-GLT-tRNAs[CCO-CYTOSOL]	0.255712
tRNAglt	GLT-tRNAs[CCO-CYTOSOL]	-0.255712
L-glutaminyl-tRNAgln	Charged-GLN-tRNAs[CCO-CYTOSOL]	0.255712
tRNAgln	GLN-tRNAs[CCO-CYTOSOL]	-0.255712
L-cysteinyl-tRNAcys	Charged-CYS-tRNAs[CCO-CYTOSOL]	0.088988
tRNAcys	CYS-tRNAs[CCO-CYTOSOL]	-0.088988
L-aspartyl-tRNAasp	Charged-ASP-tRNAs[CCO-CYTOSOL]	0.234232
tRNAasp	ASP-tRNAs[CCO-CYTOSOL]	-0.234232
L-asparagyl-tRNAasn	Charged-ASN-tRNAs[CCO-CYTOSOL]	0.234232
tRNAasn	ASN-tRNAs[CCO-CYTOSOL]	-0.234232
L-argininyl-tRNAarg	Charged-ARG-tRNAs[CCO-CYTOSOL]	0.28742
tRNAarg	ARG-tRNAs[CCO-CYTOSOL]	-0.28742
L-alanyl-tRNAala	Charged-ALA-tRNAs[CCO-CYTOSOL]	0.499149
tRNAala	ALA-tRNAs[CCO-CYTOSOL]	-0.499149
#Non-ATP ribonucleotides and deoxyribonucleotides
ATP	ATP[CCO-CYTOSOL]	0.169975
CTP	CTP[CCO-CYTOSOL]	0.129799
UTP	UTP[CCO-CYTOSOL]	0.140101
GTP	GTP[CCO-CYTOSOL]	0.209121
TTP	TTP[CCO-CYTOSOL]	0.024805
dGTP	DGTP[CCO-CYTOSOL]	0.025612
dCTP	DCTP[CCO-CYTOSOL]	0.025612
dATP	DATP[CCO-CYTOSOL]	0.024805
#Growth-related maintenance
ATP	ATP[CCO-CYTOSOL]	53.95
water	WATER[CCO-CYTOSOL]	53.95
ADP	ADP[CCO-CYTOSOL]	-53.95
H+	PROTON[CCO-CYTOSOL]	-53.95
inorganic phosphate	Pi[CCO-CYTOSOL]	-53.95
#Macromolecular polymerization
pyrophosphate	PPI[CCO-CYTOSOL]	-0.100834
pyrophosphate	PPI[CCO-CYTOSOL]	-0.648996
water	WATER[CCO-CYTOSOL]	-5.19708
#Compensation for tRNA charging
AMP	AMP[CCO-CYTOSOL]	5.19708
pyrophosphate	PPI[CCO-CYTOSOL]	5.19708
H+	PROTON[CCO-CYTOSOL]	-5.19708
ATP	ATP[CCO-CYTOSOL]	-5.19708
Lipids
undecaprenyl diphosphate	UNDECAPRENYL-DIPHOSPHATE[CCO-CYTOSOL]	5.5e-05
1,2-dipalmitoyl-phosphatidylglycerol	CPD-8260[CCO-CYTOSOL]	0.023092
phosphatidylethanolamines	CPD-12819[CCO-CYTOSOL]	0.096225
cardiolipin	CPD-12824[CCO-CYTOSOL]	0.006414
#Lipopolysaccharides
lipid A-core oligosaccharide	CPD0-939[CCO-CYTOSOL]	0.008151
#Ions
K+	K+[CCO-CYTOSOL]	0.18569
NH4+	AMMONIUM[CCO-CYTOSOL]	0.012379
Fe2+	FE+2[CCO-CYTOSOL]	0.013816
Ca2+	CA+2[CCO-CYTOSOL]	0.004952
Cl-	CL-[CCO-CYTOSOL]	0.004952
Co2+	CO+2[CCO-CYTOSOL]	2.4e-05
Mg2+	MG+2[CCO-CYTOSOL]	0.008253
Mn2+	MN+2[CCO-CYTOSOL]	0.000658
Ni2+	NI+2[CCO-CYTOSOL]	0.000307
Zn2+	ZN+2[CCO-CYTOSOL]	0.000324
#Other
siroheme	SIROHEME[CCO-CYTOSOL]	0.000223
pyridoxal 5'-phosphate	PYRIDOXAL_PHOSPHATE[CCO-CYTOSOL]	0.000223
protoheme IX	PROTOHEME[CCO-CYTOSOL]	0.000223
NADPH	NADPH[CCO-CYTOSOL]	0.000335
NADP+	NADP[CCO-CYTOSOL]	0.000112
NADH	NADH[CCO-CYTOSOL]	4.5e-05
NAD+	NAD[CCO-CYTOSOL]	0.001787
FAD	FAD[CCO-CYTOSOL]	0.000223
coenzyme A	CO-A[CCO-CYTOSOL]	0.000168
S-adenosylmethionine	S-ADENOSYLMETHIONINE[CCO-CYTOSOL]	0.000223
THF	THF[CCO-CYTOSOL]	0.000223
succinyl-CoA	SUC-COA[CCO-CYTOSOL]	9.8e-05
spermidine	SPERMIDINE[CCO-CYTOSOL]	0.006744
riboflavin	RIBOFLAVIN[CCO-CYTOSOL]	0.000223
ubiquinol-8	CPD-9956[CCO-CYTOSOL]	0.000223
putrescine	PUTRESCINE[CCO-CYTOSOL]	0.03327
menaquinone	REDUCED-MENAQUINONE[CCO-CYTOSOL]	0.000223
5,10-methylene-THF	METHYLENE-THF[CCO-CYTOSOL]	0.000223
malonyl-CoA	MALONYL-COA[CCO-CYTOSOL]	3.1e-05
heme o	HEME_O[CCO-CYTOSOL]	0.000223
glutathione	GLUTATHIONE[CCO-CYTOSOL]	0.000223
enterobactin	ENTEROBACTIN[CCO-CYTOSOL]	0.000223
chorismate	CHORISMATE[CCO-CYTOSOL]	0.000223
acetyl-CoA	ACETYL-COA[CCO-CYTOSOL]	0.000279
5-methyl-THF	5-METHYL-THF[CCO-CYTOSOL]	0.000223
demethylmenaquinol-8	CPD-12115[CCO-CYTOSOL]	0.000223
10-formyl-THF	10-FORMYL-THF[CCO-CYTOSOL]	0.000223
dethiobiotin	DETHIOBIOTIN[CCO-CYTOSOL]	1e-05	x
protein N-terminal-formyl-L-methionine	FORMYL-L-METHIONYL-PEPTIDE[CCO-CYTOSOL]	-1e-05	x
protein N-terminal L-methionine	METHIONYL-PEPTIDE[CCO-CYTOSOL]	1e-05	x
cytidine34 in tRNAIle2	Cytidine-34-tRNAIle2[CCO-CYTOSOL]	-1e-05	x
lysidine34 in tRNAIle2	Lysidine-tRNA-Ile2[CCO-CYTOSOL]	1e-05	x
adenosine34 in tRNAArg2	tRNA-Arg-adenosine34[CCO-CYTOSOL]	-1e-05	x
inosine34 in tRNAArg2	tRNA-Arg-inosine34[CCO-CYTOSOL]	1e-05	x
guanine37 in tRNA	Guanine37-in-tRNA[CCO-CYTOSOL]	-1e-05	x
N1-methylguanine37 in tRNA	tRNA-Containing-N1-Methylguanine-37[CCO-CYTOSOL]	1e-05	x
cytidine1402 in 16S rRNA	16S-rRNA-cytidine1402[CCO-CYTOSOL]	-1e-05	x
2'-O-methylcytidine1402 in 16S rRNA	16S-rRNA-2-O-methylcytidine1402[CCO-CYTOSOL]	1e-05	x
L-methionyl-tRNAfmet	L-methionyl-tRNAfmet[CCO-CYTOSOL]	-1e-05	x
N-formyl-L-methionyl-tRNAfmet	N-formyl-L-methionyl-tRNAfmet[CCO-CYTOSOL]	1e-05	x
release factor-L-glutamine	Release-factor-L-glutamine[CCO-CYTOSOL]	-1e-05	x
release factor-N5-methyl-L-glutamine	Release-factor-N5-Methyl-L-glutamine[CCO-CYTOSOL]	1e-05	x
EcoCyc-18.0-GEM MOPS glucose minimal media nutrient set
Name	Frame ID
glucose	GLUCOSE[CCO-PERI-BAC]
O2	OXYGEN-MOLECULE[CCO-PERI-BAC]
NH4+	AMMONIUM[CCO-CYTOSOL]
inorganic phosphate	Pi[CCO-PERI-BAC]
K+	K+[CCO-PERI-BAC]
SO4+	SULFATE[CCO-PERI-BAC]
Fe2+	FE+2[CCO-PERI-BAC]
Ca2+	CA+2[CCO-PERI-BAC]
Cl-	CL-[CCO-PERI-BAC]
Co2+	CO+2[CCO-PERI-BAC]
Mg2+	MG+2[CCO-PERI-BAC]
Mn2+	MN+2[CCO-PERI-BAC]
Ni2+	NI+2[CCO-PERI-BAC]
Zn2+	ZN+2[CCO-PERI-BAC]
H2O	WATER[CCO-PERI-BAC]
CO2	CARBON-DIOXIDE[CCO-PERI-BAC]
MOPS	CPD0-1958[CCO-PERI-BAC]
EcoCyc-18.0-GEM M9 glycerol minimal media nutrient set
Name	Frame ID
glycerol	GLYCEROL[CCO-PERI-BAC]
O2	OXYGEN-MOLECULE[CCO-PERI-BAC]
NH4+	AMMONIUM[CCO-CYTOSOL]
inorganic phosphate	Pi[CCO-PERI-BAC]
K+	K+[CCO-PERI-BAC]
SO4+	SULFATE[CCO-PERI-BAC]
Fe2+	FE+2[CCO-PERI-BAC]
Ca2+	CA+2[CCO-PERI-BAC]
Cl-	CL-[CCO-PERI-BAC]
Co2+	CO+2[CCO-PERI-BAC]
Mg2+	MG+2[CCO-PERI-BAC]
Mn2+	MN+2[CCO-PERI-BAC]
Ni2+	NI+2[CCO-PERI-BAC]
Zn2+	ZN+2[CCO-PERI-BAC]
H2O	WATER[CCO-PERI-BAC]
CO2	CARBON-DIOXIDE[CCO-PERI-BAC]
EcoCyc-18.0-GEM secretion set
Name	Frame ID
Core secretions
CO2	CARBON-DIOXIDE[CCO-PERI-BAC]
H2O	WATER[CCO-PERI-BAC]
H+	PROTON[CCO-PERI-BAC]
inorganic phosphate	Pi[CCO-PERI-BAC]
formate	FORMATE[CCO-PERI-BAC]
acetate	ACET[CCO-PERI-BAC]
succinate	SUC[CCO-PERI-BAC]
ethanol	ETOH[CCO-PERI-BAC]
lactate	D-LACTATE[CCO-PERI-BAC]
glycerol	GLYCEROL[CCO-PERI-BAC]
H2	HYDROGEN-MOLECULE
Other secretions
L-valine	VAL[CCO-PERI-BAC]
L-tyrosine	TYR[CCO-PERI-BAC]
L-tryptophan	TRP[CCO-PERI-BAC]
L-threonine	THR[CCO-PERI-BAC]
L-serine	SER[CCO-PERI-BAC]
L-proline	PRO[CCO-PERI-BAC]
L-phenylalanine	PHE[CCO-PERI-BAC]
L-methionine	MET[CCO-PERI-BAC]
L-lysine	LYS[CCO-PERI-BAC]
L-leucine	LEU[CCO-PERI-BAC]
L-isoleucine	ILE[CCO-PERI-BAC]
L-histidine	HIS[CCO-PERI-BAC]
glycine	GLY[CCO-PERI-BAC]
L-glutamate	GLT[CCO-PERI-BAC]
L-glutamine	GLN[CCO-PERI-BAC]
L-cysteine	CYS[CCO-PERI-BAC]
L-aspartate	L-ASPARTATE[CCO-PERI-BAC]
L-asparagine	ASN[CCO-PERI-BAC]
L-arginine	ARG[CCO-PERI-BAC]
L-alanine	L-ALPHA-ALANINE[CCO-PERI-BAC]
uracil	URACIL[CCO-PERI-BAC]
xanthine	XANTHINE[CCO-PERI-BAC]
hypoxanthine	HYPOXANTHINE[CCO-PERI-BAC]
thymine	THYMINE[CCO-PERI-BAC]
indole	INDOLE[CCO-PERI-BAC]
urea	UREA[CCO-PERI-BAC]
pyruvate	PYRUVATE[CCO-PERI-BAC]
D-alanine	D-ALANINE[CCO-PERI-BAC]
undecaprenyl diphosphate	UNDECAPRENYL-DIPHOSPHATE[CCO-PERI-BAC]
S-methyl-5-thio-D-ribose	CPD-560[CCO-PERI-BAC]
p-cresol	CPD-108[CCO-PERI-BAC]
D-myo-inositol (1,2,3,4,5)-pentakisphosphate	MI-PENTAKISPHOSPHATE[CCO-PERI-BAC]
D-myo-inositol (1,2,4,5,6)-pentakisphosphate	CPD-534[CCO-PERI-BAC]
methanol	METOH[CCO-PERI-BAC]
AI-2	CPD-10774[CCO-PERI-BAC]
cysteamine	CPD-239[CCO-PERI-BAC]
glucopyranoses	Glucopyranose[CCO-PERI-BAC]
betaine	BETAINE[CCO-PERI-BAC]
CO	CARBON-MONOXIDE[CCO-PERI-BAC]
Cytosolic dead end metabolites
5-deoxy-D-ribose	CPD0-2167
5'-deoxyadenosine	CH33ADO
aminoacetaldehyde	CPD-1772
S-adenosyl-4-methylthio-2-oxobutanoate	S-ADENOSYL-4-METHYLTHIO-2-OXOBUTANOATE
butanal	BUTANAL
glycolaldehyde	GLYCOLALDEHYDE

## Sheet: Supplementary Table 2
EcoCyc core biomass metabolite set			iJO1366 core biomass reaction			EcoCyc expanded biomass metabolite set		iJO1366 WT biomass reaction
Name	Frame ID	Coefficient (mmol/gCDW)	Metabolite	mmol/gCDW		Metabolite	mmol/gCDW	Metabolite	mmol/gCDW
Amino acids						Amino acids
L-alanyl-tRNAala	Charged-ALA-tRNAs[CCO-CYTOSOL]	0.513689	ala-L[c]	0.513689		Charged-ALA-tRNAs[CCO-CYTOSOL]	0.499149	ala-L[c]	0.499149
tRNAala	ALA-tRNAs[CCO-CYTOSOL]	-0.513689				ALA-tRNAs[CCO-CYTOSOL]	-0.499149
L-argininyl-tRNAarg	Charged-ARG-tRNAs[CCO-CYTOSOL]	0.295792	arg-L[c]	0.295792		Charged-ARG-tRNAs[CCO-CYTOSOL]	0.28742	arg-L[c]	0.28742
tRNAarg	ARG-tRNAs[CCO-CYTOSOL]	-0.295792				ARG-tRNAs[CCO-CYTOSOL]	-0.28742
L-asparagyl-tRNAasn	Charged-ASN-tRNAs[CCO-CYTOSOL]	0.241055	asn-L[c]	0.241055		Charged-ASN-tRNAs[CCO-CYTOSOL]	0.234232	asn-L[c]	0.234232
tRNAasn	ASN-tRNAs[CCO-CYTOSOL]	-0.241055				ASN-tRNAs[CCO-CYTOSOL]	-0.234232
L-aspartyl-tRNAasp	Charged-ASP-tRNAs[CCO-CYTOSOL]	0.241055	asp-L[c]	0.241055		Charged-ASP-tRNAs[CCO-CYTOSOL]	0.234232	asp-L[c]	0.234232
tRNAasp	ASP-tRNAs[CCO-CYTOSOL]	-0.241055				ASP-tRNAs[CCO-CYTOSOL]	-0.234232
L-cysteinyl-tRNAcys	Charged-CYS-tRNAs[CCO-CYTOSOL]	0.09158	cys-L[c]	0.0915798		Charged-CYS-tRNAs[CCO-CYTOSOL]	0.088988	cys-L[c]	0.088988
tRNAcys	CYS-tRNAs[CCO-CYTOSOL]	-0.09158				CYS-tRNAs[CCO-CYTOSOL]	-0.088988
L-glutaminyl-tRNAgln	Charged-GLN-tRNAs[CCO-CYTOSOL]	0.26316	gln-L[c]	0.26316		Charged-GLN-tRNAs[CCO-CYTOSOL]	0.255712	gln-L[c]	0.255712
tRNAgln	GLN-tRNAs[CCO-CYTOSOL]	-0.26316				GLN-tRNAs[CCO-CYTOSOL]	-0.255712
L-glutamyl-tRNAglt	Charged-GLT-tRNAs[CCO-CYTOSOL]	0.26316	glu-L[c]	0.26316		Charged-GLT-tRNAs[CCO-CYTOSOL]	0.255712	glu-L[c]	0.255712
tRNAglt	GLT-tRNAs[CCO-CYTOSOL]	-0.26316				GLT-tRNAs[CCO-CYTOSOL]	-0.255712
glycyl-tRNAgly	Charged-GLY-tRNAs[CCO-CYTOSOL]	0.612638	gly[c]	0.612638		Charged-GLY-tRNAs[CCO-CYTOSOL]	0.595297	gly-L[c]	0.595297
tRNAgly	GLY-tRNAs[CCO-CYTOSOL]	-0.612638				GLY-tRNAs[CCO-CYTOSOL]	-0.595297
L-histidyl-tRNAhis	Charged-HIS-tRNAs[CCO-CYTOSOL]	0.094738	his-L[c]	0.0947378		Charged-HIS-tRNAs[CCO-CYTOSOL]	0.092056	his-L[c]	0.092056
tRNAhis	HIS-tRNAs[CCO-CYTOSOL]	-0.094738				HIS-tRNAs[CCO-CYTOSOL]	-0.092056
L-isoleucyl-tRNAile	Charged-ILE-tRNAs[CCO-CYTOSOL]	0.290529	ile-L[c]	0.290529		Charged-ILE-tRNAs[CCO-CYTOSOL]	0.282306	ile-L[c]	0.282306
tRNAile	ILE-tRNAs[CCO-CYTOSOL]	-0.290529				ILE-tRNAs[CCO-CYTOSOL]	-0.282306
L-leucyl-tRNAleu	Charged-LEU-tRNAs[CCO-CYTOSOL]	0.450531	leu-L[c]	0.450531		Charged-LEU-tRNAs[CCO-CYTOSOL]	0.437778	leu-L[c]	0.437778
tRNAleu	LEU-tRNAs[CCO-CYTOSOL]	-0.450531				LEU-tRNAs[CCO-CYTOSOL]	-0.437778
L-lysyl-tRNAlys	Charged-LYS-tRNAs[CCO-CYTOSOL]	0.343161	lys-L[c]	0.343161		Charged-LYS-tRNAs[CCO-CYTOSOL]	0.333448	lys-L[c]	0.333448
tRNAlys	LYS-tRNAs[CCO-CYTOSOL]	-0.343161				LYS-tRNAs[CCO-CYTOSOL]	-0.333448
L-methionyl-tRNAmet	Charged-MET-tRNAs[CCO-CYTOSOL]	0.153686	met-L[c]	0.153686		Charged-MET-tRNAs[CCO-CYTOSOL]	0.149336	met-L[c]	0.149336
tRNAmet	MET-tRNAs[CCO-CYTOSOL]	-0.153686				MET-tRNAs[CCO-CYTOSOL]	-0.149336
L-phenylalanyl-tRNAphe	Charged-PHE-tRNAs[CCO-CYTOSOL]	0.185265	phe-L[c]	0.185265		Charged-PHE-tRNAs[CCO-CYTOSOL]	0.180021	phe-L[c]	0.180021
tRNAphe	PHE-tRNAs[CCO-CYTOSOL]	-0.185265				PHE-tRNAs[CCO-CYTOSOL]	-0.180021
L-prolyl-tRNApro	Charged-PRO-tRNAs[CCO-CYTOSOL]	0.221055	pro-L[c]	0.221055		Charged-PRO-tRNAs[CCO-CYTOSOL]	0.214798	pro-L[c]	0.214798
tRNApro	PRO-tRNAs[CCO-CYTOSOL]	-0.221055				PRO-tRNAs[CCO-CYTOSOL]	-0.214798
L-seryl-tRNAser	Charged-SER-tRNAs[CCO-CYTOSOL]	0.215792	ser-L[c]	0.215792		Charged-SER-tRNAs[CCO-CYTOSOL]	0.209684	ser-L[c]	0.209684
tRNAser	SER-tRNAs[CCO-CYTOSOL]	-0.215792				SER-tRNAs[CCO-CYTOSOL]	-0.209684
L-threonyl-tRNAthr	Charged-THR-tRNAs[CCO-CYTOSOL]	0.253687	thr-L[c]	0.253687		Charged-THR-tRNAs[CCO-CYTOSOL]	0.246506	thr-L[c]	0.246506
tRNAthr	THR-tRNAs[CCO-CYTOSOL]	-0.253687				THR-tRNAs[CCO-CYTOSOL]	-0.246506
L-tryptophanyl-tRNAtrp	Charged-TRP-tRNAs[CCO-CYTOSOL]	0.056843	trp-L[c]	0.0568427		Charged-TRP-tRNAs[CCO-CYTOSOL]	0.055234	trp-L[c]	0.055234
tRNAtrp	TRP-tRNAs[CCO-CYTOSOL]	-0.056843				TRP-tRNAs[CCO-CYTOSOL]	-0.055234
L-tyrosyl-tRNAtyr	Charged-TYR-tRNAs[CCO-CYTOSOL]	0.137896	tyr-L[c]	0.137896		Charged-TYR-tRNAs[CCO-CYTOSOL]	0.133993	tyr-L[c]	0.133993
tRNAtyr	TYR-tRNAs[CCO-CYTOSOL]	-0.137896				TYR-tRNAs[CCO-CYTOSOL]	-0.133993
L-valyl-tRNAval	Charged-VAL-tRNAs[CCO-CYTOSOL]	0.423162	val-L[c]	0.423162		Charged-VAL-tRNAs[CCO-CYTOSOL]	0.411184	val-L[c]	0.411184
tRNAval	VAL-tRNAs[CCO-CYTOSOL]	-0.423162				VAL-tRNAs[CCO-CYTOSOL]	-0.411184
NTPs						NTPs
dATP	DATP[CCO-CYTOSOL]	0.026166	datp[c]	0.0261657		DATP[CCO-CYTOSOL]	0.024805	datp[c]	0.024805
dCTP	DCTP[CCO-CYTOSOL]	0.027017	dctp[c]	0.0270166		DCTP[CCO-CYTOSOL]	0.025612	dctp[c]	0.025612
dGTP	DGTP[CCO-CYTOSOL]	0.027017	dgtp[c]	0.0270166		DGTP[CCO-CYTOSOL]	0.025612	dgtp[c]	0.025612
dTTP	TTP[CCO-CYTOSOL]	0.026166	dttp[c]	0.0261657		TTP[CCO-CYTOSOL]	0.024805	dttp[c]	0.024805
CTP	CTP[CCO-CYTOSOL]	0.133508	ctp[c]	0.133508		CTP[CCO-CYTOSOL]	0.129799	ctp[c]	0.129799
UTP	UTP[CCO-CYTOSOL]	0.140101	gtp[c]	0.215096		GTP[CCO-CYTOSOL]	0.209121	gtp[c]	0.209121
GTP	GTP[CCO-CYTOSOL]	0.209121	utp[c]	0.144104		UTP[CCO-CYTOSOL]	0.140101	utp[c]	0.140101
ATP	ATP[CCO-CYTOSOL	0.1748	* included in overall atp[c] demand			ATP[CCO-CYTOSOL]	0.169975	*included in overall atp[c] demand
Murein						Murein
Lipid II*	C6[CCO-CYTOSOL]	0.013894	murein5px4p[p]	0.0138944		Lipid II*	0.013452	murein3p3p[p]	0.001345
								murein3px4p[p]	0.000605
Lipopolysaccharide								murein4p4p[p]	0.005381
KDO2-lipid A (periplasmic)	KDO2-LIPID-A[CCO-PERI-BAC]	2e-05	kdo2lipid4[e]	0.0194562				murein4px4p[p]	0.005448
KDO2-lipid A (extracellular)	KDO2-LIPID-A[CCO-EXTRACELLULAR]	0.019456						murein4px4px4p[p]	0.000673
Lipid						Lipopolysaccharide
phosphatidylethanolamines	CPD-12819[CCO-CYTOSOL]	0.139028	pe160[c]	0.0178678		Lipid A core*	0.008151	colipa[e]	0.008151
			pe160[p]	0.0459459
			pe161[c]	0.0210599		Lipid
			pe161[p]	0.0541541		Cardiolipin*	0.006414	cpln160[p]	0.002944
cardiolipin	CPD-12824[CCO-CYTOSOL]	1e-05						cpln161[p]	0.00229
palmitoleoyl-ACPs	Palmitoleoyl-ACPs[CCO-CYTOSOL]	1.5e-05						cpln181[p]	0.00118
water	WATER[CCO-CYTOSOL]	1.5e-05				Phosphatidylethanolamine*	0.096225	pe160[c]	0.012366
ACP (from palmitoleoyl-ACPs)	ACP[CCO-CYTOSOL]	-1.5e-05						pe160[p]	0.031798
H+	PROTON[CCO-CYTOSOL]	-1.5e-05						pe161[c]	0.009618
								pe161[p]	0.024732
Ions								pe181[c]	0.004957
NH4+	AMMONIUM[CCO-CYTOSOL]	0.013013	nh4[c]	0.0130128				pe181[p]	0.012747
Fe2+	FE+2[CCO-CYTOSOL]	0.014523	fe2[c]	0.00671463		Phosphatidylglycerol*	0.023092	pg160[c]	0.005707
			fe3[c]	0.00780771				pg160[p]	0.004892
Ca2+	CA+2[CCO-CYTOSOL]	0.00520514	ca2[c]	0.00520514				pg161[c]	0.004439
Cl-	CL-[CCO-CYTOSOL]	0.00520514	cl[c]	0.00520514				pg161[p]	0.003805
Co2+	CO+2[CCO-CYTOSOL]	2.51582e-05	cobalt2[c]	2.51582e-05				pg181[c]	0.002288
K+	K+[CCO-CYTOSOL]	0.195193	k[c]	0.195193				pg181[p]	0.001961
Mg2+	MG+2[CCO-CYTOSOL]	0.00867523	mg2[c]	0.00867523
Mn2+	MN+2[CCO-CYTOSOL]	0.000691416	mn2[c]	0.000691416		Soluble pool
Ni2+	NI+2[CCO-CYTOSOL]	0.000322719	ni2[c]	0.000322719		10-FORMYL-THF[CCO-CYTOSOL]	0.000223	10fthf[c]	0.000223
Zn2+	ZN+2[CCO-CYTOSOL]	0.000340937	zn2[c]	0.000340937		Demethylmenaquinol*	0.000223	2dmmql8[c]	0.000223
						5-METHYL-THF[CCO-CYTOSOL]	0.000223	5mthf[c]	0.000223
Other						ACETYL-COA[CCO-CYTOSOL]	0.000279	accoa[c]	0.000279
10-formyl-THF	10-FORMYL-THF[CCO-CYTOSOL]	0.000223	10fthf[c]	0.000223333		S-ADENOSYLMETHIONINE[CCO-CYTOSOL]	0.000223	amet[c]	0.000223
octaprenyl diphosphate	OCTAPRENYL-DIPHOSPHATE[CCO-CYTOSOL]	0.000223	2ohph[c]	0.000223		DETHIOBIOTIN[CCO-CYTOSOL]	2e-06	btn[c]	2e-06
S-adenosylmethionine	S-ADENOSYLMETHIONINE[CCO-CYTOSOL]	0.000223	amet[c]	0.000223333		CHORISMATE[CCO-CYTOSOL]	0.000223	chor[c]	0.000223
dethiobiotin	DETHIOBIOTIN[CCO-CYTOSOL]	1e-05	btn[c]	2e-06		CO-A[CCO-CYTOSOL]	0.000168	coa[c]	0.000168
coenzyme A	CO-A[CCO-CYTOSOL]	0.000576	coa[c]	0.0005762		ENTEROBACTIN[CCO-CYTOSOL]	0.000223	enter[c]	0.000223
FAD	FAD[CCO-CYTOSOL]	0.000223	fad[c]	0.000223333		FAD[CCO-CYTOSOL]	0.000223	fad[c]	0.000223
5,10-methylene-THF	METHYLENE-THF[CCO-CYTOSOL]	0.000223	mlthf[c]	0.000223333		GLUTATHIONE[CCO-CYTOSOL]	0.000223	gthrd[c]	0.000223
NAD+	NAD[CCO-CYTOSOL]	0.001831	nad[c]	0.00183133		HEME_O[CCO-CYTOSOL]	0.000223	hemeO[c]	0.000223
NADP+	NADP[CCO-CYTOSOL]	0.000447	nadp[c]	0.000446667		MALONYL-COA[CCO-CYTOSOL]	3.1e-05	malcoa[c]	3.1e-05
protoheme IX	PROTOHEME[CCO-CYTOSOL]	0.000223	pheme[c]	0.000223333		METHYLENE-THF[CCO-CYTOSOL]	0.000223	mlthf[c]	0.000223
pyridoxal 5'-phosphate	PYRIDOXAL_PHOSPHATE[CCO-CYTOSOL]	0.000223	pydx5p[c]	0.000223333		REDUCED-MENAQUINONE[CCO-CYTOSOL]	0.000223	mql8[c]	0.000223
riboflavin	RIBOFLAVIN[CCO-CYTOSOL]	0.000223	ribflv[c]	0.000223333		NAD[CCO-CYTOSOL]	0.001787	nad[c]	0.001787
siroheme	SIROHEME[CCO-CYTOSOL]	0.000223	sheme[c]	0.000223333		NADH[CCO-CYTOSOL]	4.5e-05	nadh[c]	4.5e-05
THF	THF[CCO-CYTOSOL]	0.000223	thf[c]	0.000223333		NADP[CCO-CYTOSOL]	0.000112	nadp[c]	0.000112
undecaprenyl diphosphate	UNDECAPRENYL-DIPHOSPHATE[CCO-CYTOSOL]	5.5e-05	udcpdp[c]	5.53526e-05		NADPH[CCO-CYTOSOL]	0.000335	nadph[c]	0.000335
protein N-terminal-formyl-L-methionine	FORMYL-L-METHIONYL-PEPTIDE[CCO-CYTOSOL]	-1e-05				PROTOHEME[CCO-CYTOSOL]	0.000223	pheme[c]	0.000223
protein N-terminal L-methionine	METHIONYL-PEPTIDE[CCO-CYTOSOL]	1e-05				PUTRESCINE[CCO-CYTOSOL]	0.03327	ptrc[c]	0.03327
cytidine34 in tRNAIle2	Cytidine-34-tRNAIle2[CCO-CYTOSOL]	-1e-05				PYRIDOXINE_PHOSPHATE	0.000223	pydx5p[c]	0.000223
lysidine34 in tRNAIle2	Lysidine-tRNA-Ile2[CCO-CYTOSOL]	1e-05				Ubiquinol-8*†	0.000223	q8h2[c]	0.000223
adenosine34 in tRNAArg2	tRNA-Arg-adenosine34[CCO-CYTOSOL]	-1e-05				RIBOFLAVIN[CCO-CYTOSOL]	0.000223	ribflv[c]	0.000223
inosine34 in tRNAArg2	tRNA-Arg-inosine34[CCO-CYTOSOL]	1e-05				SIROHEME[CCO-CYTOSOL]	0.000223	sheme[c]	0.000223
guanine37 in tRNA	Guanine37-in-tRNA[CCO-CYTOSOL]	-1e-05				SPERMIDINE[CCO-CYTOSOL]	0.006744	spmd[c]	0.006744
N1-methylguanine37 in tRNA	tRNA-Containing-N1-Methylguanine-37[CCO-CYTOSOL]	1e-05				SUC-COA[CCO-CYTOSOL]	9.8e-05	succoa[c]	9.8e-05
cytidine1402 in 16S rRNA	16S-rRNA-cytidine1402[CCO-CYTOSOL]	-1e-05				THF[CCO-CYTOSOL]	0.000223	thf[c]	0.000223
2'-O-methylcytidine1402 in 16S rRNA	16S-rRNA-2-O-methylcytidine1402[CCO-CYTOSOL]	1e-05				UNDECAPRENYL-DIPHOSPHATE[CCO-CYTOSOL]	5.5e-05	udcpdp[c]	5.5e-05
L-methionyl-tRNAfmet	L-methionyl-tRNAfmet[CCO-CYTOSOL]	-1e-05				lipopb[c]	3e-06
N-formyl-L-methionyl-tRNAfmet	N-formyl-L-methionyl-tRNAfmet[CCO-CYTOSOL]	1e-05				FORMYL-L-METHIONYL-PEPTIDE[CCO-CYTOSOL]	-1e-05
release factor-L-glutamine	Release-factor-L-glutamine[CCO-CYTOSOL]	-1e-05				METHIONYL-PEPTIDE[CCO-CYTOSOL]	1e-05
release factor-N5-methyl-L-glutamine	Release-factor-N5-Methyl-L-glutamine[CCO-CYTOSOL]	1e-05				Cytidine-34-tRNAIle2[CCO-CYTOSOL]	-1e-05
						Lysidine-tRNA-Ile2[CCO-CYTOSOL]	1e-05
#Growth-related maintenance						tRNA-Arg-adenosine34[CCO-CYTOSOL]	-1e-05
ATP	ATP[CCO-CYTOSOL]	53.95				tRNA-Arg-inosine34[CCO-CYTOSOL]	1e-05
water	WATER[CCO-CYTOSOL]	53.95				Guanine37-in-tRNA[CCO-CYTOSOL]	-1e-05
ADP	ADP[CCO-CYTOSOL]	-53.95				tRNA-Containing-N1-Methylguanine-37[CCO-CYTOSOL]	1e-05
H+	PROTON[CCO-CYTOSOL]	-53.95				16S-rRNA-cytidine1402[CCO-CYTOSOL]	-1e-05
inorganic phosphate	Pi[CCO-CYTOSOL]	-53.95	atp[c]	54.1248		16S-rRNA-2-O-methylcytidine1402[CCO-CYTOSOL]	1e-05
#Macromolecular polymerization			h2o[c]	48.6015		L-methionyl-tRNAfmet[CCO-CYTOSOL]	-1e-05
pyrophosphate for dNTPs	PPI[CCO-CYTOSOL]	-0.10637	adp[c]	-53.95		N-formyl-L-methionyl-tRNAfmet[CCO-CYTOSOL]	1e-05
pyrophosphate for NTPs	PPI[CCO-CYTOSOL]	-0.66771	h[c]	-53.95		Release-factor-L-glutamine[CCO-CYTOSOL]	-1e-05
water	WATER[CCO-CYTOSOL]	-5.34857	pi[c]	-53.9457		Release-factor-N5-Methyl-L-glutamine[CCO-CYTOSOL]	1e-05
#Compensation for tRNA charging
ATP	ATP[CCO-CYTOSOL]	-5.34857	ppi[c]	-0.773903		Growth associated maintenance
proton	PROTON[CCO-CYTOSOL]	-5.34857				ATP[CCO-CYTOSOL]	53.95	atp[c]	54.12
pyrophosphate	PPI[CCO-CYTOSOL]	5.34857	*included in overall h2o[c] demand			WATER[CCO-CYTOSOL]	53.95	h2o[c]	48.7529
AMP	AMP[CCO-CYTOSOL]	5.34857				ADP[CCO-CYTOSOL]	-53.95	adp[c]	-53.95
						PROTON[CCO-CYTOSOL]	-53.95	h[c]	-53.95
EcoCyc omitted metabolites						Pi[CCO-CYTOSOL]	-53.95	pi[c]	-53.9459
[2Fe-2S]						Macromolecular polymerization
[4Fe-4S]						PPI[CCO-CYTOSOL]	-0.100834	ppi[c]	0.749831
Cu2+						PPI[CCO-CYTOSOL]	-0.648996
MbO4,2-						WATER[CCO-CYTOSOL]	-5.19708	*included in h2o[c]
SO4,2-			2fe2s[c]	2.60257e-05		Compensation for tRNA charging
Thiamin diphosphate			4fe4s[c]	0.000260257		AMP[CCO-CYTOSOL]	5.19708
Bis-molybdopterin GDP			cu2[c]	0.000708766		PPI[CCO-CYTOSOL]	5.19708
			mobd[c]	6.94018e-06		PROTON[CCO-CYTOSOL]	-5.19708
			so4[c]	0.00433761		ATP[CCO-CYTOSOL]	-5.19708
			thmpp[c]	0.000223333
			bmocogdp[c]	0.000122321		Inorganic ions
						K+[CCO-CYTOSOL]	0.18569	k[c]	0.18569
						AMMONIUM[CCO-CYTOSOL]	0.012379	nh4[c]	0.012379
						FE+2[CCO-CYTOSOL]	0.013816	fe2[c]	0.006388
								fe3[c]	0.007428
						CA+2[CCO-CYTOSOL]	0.004952	ca2[c]	0.004952
						CL-[CCO-CYTOSOL]	0.004952	cl[c]	0.004952
						CO+2[CCO-CYTOSOL]	2.4e-05	cobalt2[c]	2.4e-05
						MG+2[CCO-CYTOSOL]	0.008253	mg2[c]	0.008253
						MN+2[CCO-CYTOSOL]	0.000658	mn2[c]	0.000658
						NI+2[CCO-CYTOSOL]	0.000307	ni2[c]	0.000307
						ZN+2[CCO-CYTOSOL]	0.000324	zn2[c]	0.000324
						EcoCyc omitted metabolites		iJO1366 biomass reaction
						Inorganic ions
						[2Fe-2S]		2fe2s[c]	2.5e-05
						[4Fe-4S]		4fe4s[c]	0.000248
						Cu2+		cu2[c]	0.000674
						MbO4,2-		mobd[c]	7e-06
						Organic cofactors
						Adenosylcobalamin		adocbl[c]	0.000223
						Thiamin diphosphate		thmpp[c]	0.000223
						Molybdenum metabolism
						Bis-molybdopterin GDP		bmocogdp[c]	0.000116
						Molybdopterin CDP		mococdp[c]	7e-06
						Molybdopterin GDP		mocogdp[c]	7e-06
						Glycogen
						Glycogen		glycogen[c]	0.154187
						Conditional notes and frame ID tables
						† Ubiquinol-8 synthesis is currently blocked in EcoCyc FBA without molecular oxygen, and should be removed from the biomass metabolite set under anaerobic conditions.
						* Metabolites whose Ecocyc frame IDs have been replaced with their common names for greater clarity in Table 1 are listed in Supplementary Table 2.
						Metabolite common name	Frame ID
						Lipid II	C6
						Lipid A core	CPD0-939
						Cardiolipin	CPD-12824
						Phosphatidylethanolamine	CPD-12819
						Phosphatidylglycerol	CPD-8260
						Demethylmenaquinol	CPD-12115
						Ubiquinol-8	CPD-9956

## Sheet: Supplementary Table 3
Gene essentiality status and model predictions for EcoCyc-18.0-GEM
Gene	EcoCyc frame ID	Blattner ID	Experimentally essential on LB?	Experimentally essential on glucose (Broad criteria)	Experimentally essential on glycerol (broad criteria)	Simulation essential (core biomass metabolite set, glucose minimal media)	Simulation essential (core biomass metabolite set, glycerol minimal media)	Simulation essential (expanded biomass metabolite set, glucose minimal media)	Simulation essential (expanded biomass metabolite set, glycerol minimal media)
aaeA	G7686	b3241	N	N	N	N	N	N	N
aaeB	G7685	b3240	N	N	N	N	N	N	N
aas	EG11679	b2836	N	N	N	N	N	N	N
aat	EG11112	b0885	N	N	N	N	N	N	N
abgA	G6670	b1338	N	N	N	N	N	N	N
abgB	G6669	b1337	N	N	N	N	N	N	N
abgT	EG12853	b1336	N	N	N	N	N	N	N
accA	EG11647	b0185	E	E	E	E	E	E	E
accB	EG10275	b3255	E	E	E	E	E	E	E
accC	EG10276	b3256	E	E	E	E	E	E	E
accD	EG10217	b2316	E	E	E	E	E	E	E
aceA	EG10022	b4015	N	N	N	N	N	N	N
aceB	EG10023	b4014	N	N	N	N	N	N	N
aceE	EG10024	b0114	N	N	N	N	N	N	N
aceF	EG10025	b0115	N	E	N	N	N	N	N
ackA	EG10027	b2296	N	N	N	N	N	N	N
acnA	EG11325	b1276	N	N	N	N	N	N	N
acnB	EG12316	b0118	N	N	N	N	N	N	N
acpP	EG50003	b1094	E	E	E	E	E	E	E
acs	EG11448	b4069	N	N	N	N	N	N	N
actP	EG11942	b4067	N	N	N	N	N	N	N
add	EG10030	b1623	N	N	N	N	N	N	N
adeD	EG11692	b3665	N	N	N	N	N	N	N
adeP	EG11724	b3714	N	N	N	N	N	N	N
adeQ	EG11691	b3664	N	N	N	N	N	N	N
adhE	EG10031	b1241	N	N	N	N	N	N	N
adhP	G6775	b1478	N	N	N	N	N	N	N
adiA	EG11501	b4117	N	N	N	N	N	N	N
adiC	EG12462	b4115	N	N	N	N	N	N	N
adk	EG10032	b0474	E	E	E	E	E	E	E
aes	EG11101	b0476	N	N	N	N	N	N	N
agp	EG10033	b1002	N	N	N	N	N	N	N
ahpC	EG11384	b0605	N	N	N	N	N	N	N
ahpF	EG11385	b0606	N	N	N	N	N	N	N
alaA	G7184	b2290	N	N	N	N	N	N	N
alaB	G0-9281	NIL	N	N	N	N	N	N	N
alaC	G7242	b2379	N	N	N	N	N	N	N
alaE	G7399	b2670	N	N	N	N	N	N	N
alaS	EG10034	b2697	E	E	E	E	E	E	E
aldA	EG10035	b1415	N	N	N	N	N	N	N
aldB	EG12292	b3588	N	N	N	N	N	N	N
alkB	EG10037	b2212	N	N	N	N	N	N	N
allA	G6275	b0505	N	N	N	N	N	N	N
allB	G6281	b0512	N	N	N	N	N	N	N
allC	G6285	b0516	N	N	N	N	N	N	N
allD	G6286	b0517	N	N	N	N	N	N	N
allE	G6284	b0515	N	N	N	N	N	N	N
alr	EG10001	b4053	N	N	N	N	N	N	N
alsA	EG11959	b4087	N	N	N	N	N	N	N
alsB	EG12458	b4088	N	N	N	N	N	N	N
alsC	EG11958	b4086	N	N	N	N	N	N	N
alsE	EG11957	b4085	N	N	N	N	N	N	N
alsK	EG11956	b4084	E	E	E	N	N	N	N
amiD	G6452	b0867	N	N	N	N	N	N	N
amn	EG10039	b1982	N	N	N	N	N	N	N
ampD	EG10041	b0110	N	N	N	N	N	N	N
ampG	EG12183	b0433	N	N	N	N	N	N	N
ampH	EG12867	b0376	N	N	N	N	N	N	N
amtB	EG11821	b0451	N	N	N	N	N	N	N
anmK	G6880	b1640	N	N	N	N	N	N	N
ansA	EG10045	b1767	N	N	N	N	N	N	N
ansB	EG10046	b2957	N	N	N	N	N	N	N
ansP	G6764	b1453	N	N	N	N	N	N	N
apaH	EG10048	b0049	N	N	N	N	N	N	N
aphA	EG11934	b4055	N	N	N	N	N	N	N
appA	EG10049	b0980	N	N	N	N	N	N	N
appB	EG11379	b0979	N	N	N	N	N	N	N
appC	EG11380	b0978	N	N	N	N	N	N	N
apt	EG10051	b0469	N	N	N	N	N	N	N
aqpZ	EG13270	b0875	N	N	N	N	N	N	N
araE	EG10056	b2841	N	N	N	N	N	N	N
araF	EG10057	b1901	N	N	N	N	N	N	N
araG	EG10058	b1900	N	N	N	N	N	N	N
araH	EG10059	b4460	N	N	N	N	N	N	N
argA	EG10063	b2818	N	E	E	E	E	E	E
argB	EG10064	b3959	N	E	N	E	E	E	E
argC	EG10065	b3958	N	E	N	E	E	E	E
argD	EG10066	b3359	N	N	N	E	E	E	E
argE	EG11286	b3957	N	E	E	E	E	E	E
argF	EG10067	b0273	N	N	N	N	N	N	N
argG	EG10068	b3172	N	E	N	E	E	E	E
argH	EG11223	b3960	N	E	E	E	E	E	E
argI	EG10069	b4254	N	N	N	N	N	N	N
argK	EG11445	b2918	N	N	N	N	N	N	N
argS	EG10071	b1876	E	E	E	E	E	E	E
argT	EG10072	b2310	N	N	N	N	N	N	N
arnA	G7168	b2255	N	N	N	N	N	N	N
arnB	G7166	b2253	N	N	N	N	N	N	N
arnC	G7167	b2254	N	N	N	N	N	N	N
arnE	G0-10460	b4544	N	N	N	N	N	N	N
arnF	G7171	b2258	N	N	N	N	N	N	N
arnT	G7170	b2257	N	N	N	N	N	N	N
aroA	EG10073	b0908	N	E	E	E	E	E	E
aroB	EG10074	b3389	N	E	E	E	E	E	E
aroC	EG10075	b2329	N	E	E	E	E	E	E
aroD	EG10076	b1693	N	N	E	E	E	E	E
aroE	EG10077	b3281	N	E	E	N	N	N	N
aroF	EG10078	b2601	N	N	N	N	N	N	N
aroG	EG10079	b0754	N	N	N	N	N	N	N
aroH	EG10080	b1704	N	N	N	N	N	N	N
aroK	EG10081	b3390	N	N	N	N	N	N	N
aroL	EG10082	b0388	N	N	N	N	N	N	N
aroP	EG10084	b0112	N	N	N	N	N	N	N
arsB	EG12236	b3502	N	N	N	N	N	N	N
arsC	EG12237	b3503	N	N	N	N	N	N	N
artI	EG11625	b0863	N	N	N	N	N	N	N
artJ	EG11628	b0860	N	N	N	N	N	N	N
artM	EG11627	b0861	N	N	N	N	N	N	N
artP	EG11624	b0864	N	N	N	N	N	N	N
artQ	EG11626	b0862	N	N	N	N	N	N	N
ascB	EG10085	b2716	N	N	N	N	N	N	N
ascF	EG10086	b2715	N	N	N	N	N	N	N
asd	EG10088	b3433	E	E	E	E	E	E	E
aslA	EG10089	b3801	N	N	N	N	N	N	N
asnA	EG10091	b3744	N	N	N	N	N	N	N
asnB	EG10092	b0674	N	N	N	N	N	N	N
asnS	EG10094	b0930	E	E	E	E	E	E	E
aspA	EG10095	b4139	N	N	N	N	N	N	N
aspC	EG10096	b0928	N	N	N	N	N	N	N
aspS	EG10097	b1866	E	E	E	E	E	E	E
astA	G6943	b1747	N	N	N	N	N	N	N
astB	G6941	b1745	N	N	N	N	N	N	N
astC	G6944	b1748	N	N	N	N	N	N	N
astD	G6942	b1746	N	N	N	N	N	N	N
astE	G6940	b1744	N	N	N	N	N	N	N
atoA	EG11670	b2222	N	N	N	N	N	N	N
atoB	EG11672	b2224	N	N	N	N	N	N	N
atoD	EG11669	b2221	N	N	N	N	N	N	N
atoE	EG11671	b2223	N	N	N	N	N	N	N
atpA	EG10098	b3734	N	N	E	N	N	N	N
atpB	EG10099	b3738	N	E	E	N	N	N	N
atpC	EG10100	b3731	N	E	E	N	N	N	N
atpD	EG10101	b3732	N	N	N	N	N	N	N
atpE	EG10102	b3737	N	E	N	N	N	N	N
atpF	EG10103	b3736	N	N	E	N	N	N	N
atpG	EG10104	b3733	N	N	E	N	N	N	N
atpH	EG10105	b3735	N	N	E	N	N	N	N
avtA	EG10107	b3572	N	N	N	N	N	N	N
bacA	EG11665	b3057	N	N	N	N	N	N	N
bcp	EG10108	b2480	N	N	N	N	N	N	N
betA	EG10109	b0311	N	N	N	N	N	N	N
betB	EG10110	b0312	N	N	N	N	N	N	N
betT	EG10112	b0314	N	N	N	N	N	N	N
bfr	EG10113	b3336	N	N	N	N	N	N	N
bglA	G495	b2901	N	N	N	N	N	N	N
bglB	EG10114	b3721	N	N	N	N	N	N	N
bglF	EG10115	b3722	N	N	N	N	N	N	N
bglX	EG12013	b2132	N	N	N	N	N	N	N
bioA	EG10117	b0774	N	E	N	E	E	E	E
bioB	EG10118	b0775	N	E	N	N	N	N	N
bioC	EG10119	b0777	N	E	N	E	E	E	E
bioD	EG10120	b0778	N	E	N	E	E	E	E
bioF	EG10121	b0776	N	E	N	E	E	E	E
bioH	EG10122	b3412	N	E	N	E	E	E	E
birA	EG10123	b3973	E	E	E	N	N	N	N
bisC	EG10124	b3551	N	N	N	N	N	N	N
brnQ	EG12168	b0401	N	N	N	N	N	N	N
btuB	EG10126	b3966	N	N	N	N	N	N	N
btuC	EG10127	b1711	N	N	N	N	N	N	N
btuD	EG10128	b1709	N	N	N	N	N	N	N
btuE	EG10129	b1710	N	N	N	N	N	N	N
btuF	EG12334	b0158	N	N	N	N	N	N	N
btuR	EG10130	b1270	N	N	N	N	N	N	N
cadA	EG10131	b4131	N	N	N	N	N	N	N
cadB	EG10132	b4132	N	N	N	N	N	N	N
caiA	EG11560	b0039	N	N	N	N	N	N	N
caiB	EG11559	b0038	N	N	N	N	N	N	N
caiC	EG11558	b0037	N	N	N	N	N	N	N
caiD	EG11557	b0036	N	N	N	N	N	N	N
caiT	EG11561	b0040	N	N	N	N	N	N	N
can	EG12319	b0126	E	E	E	N	N	N	N
carA	EG10134	b0032	N	E	E	E	E	E	E
carB	EG10135	b0033	N	E	E	E	E	E	E
ccmA	EG12059	b2201	N	N	N	N	N	N	N
ccmB	EG12058	b2200	N	N	N	N	N	N	N
ccmC	EG12057	b2199	N	N	N	N	N	N	N
ccmD	EG12169	b2198	N	N	N	N	N	N	N
ccmE	EG12055	b2197	N	N	N	N	N	N	N
cdd	EG10137	b2143	N	N	N	N	N	N	N
cdh	EG10138	b3918	N	N	N	N	N	N	N
cdsA	EG10139	b0175	E	E	E	E	E	E	E
cfa	EG11531	b1661	N	N	N	N	N	N	N
chaA	EG11753	b1216	N	N	N	N	N	N	N
chbA	EG10142	b1736	N	N	N	N	N	N	N
chbB	EG10140	b1738	N	N	N	N	N	N	N
chbC	EG10141	b1737	N	N	N	N	N	N	N
chbF	EG10144	b1734	N	N	N	N	N	N	N
chbG	EG12198	b1733	N	N	N	N	N	N	N
cheB	EG10147	b1883	N	N	N	N	N	N	N
cheR	EG10148	b1884	N	N	N	N	N	N	N
chiP	G6370	b0681	N	N	N	N	N	N	N
citC	G6344	b0618	N	N	N	N	N	N	N
citD	G6343	b0617	N	N	N	N	N	N	N
citE	G6342	b0616	N	N	N	N	N	N	N
citF	G6341	b0615	N	N	N	N	N	N	N
citG	G6339	b0613	N	N	N	N	N	N	N
citT	G6338	b0612	N	N	N	N	N	N	N
clcA	EG12331	b0155	N	N	N	N	N	N	N
clcB	G6850	b1592	N	N	N	N	N	N	N
clsA	EG11608	b1249	N	N	N	N	N	N	N
clsB	G6406	b0789	N	N	N	N	N	N	N
clsC	G6551	b1046	N	N	N	N	N	N	N
cmk	EG11265	b0910	N	N	N	N	N	N	N
cmoA	G7020	b1870	N	N	N	N	N	N	N
cmoB	G7021	b1871	N	N	N	N	N	N	N
cmtA	EG11792	b2933	N	N	N	N	N	N	N
cmtB	EG11791	b2934	N	N	N	N	N	N	N
coaA	EG10922	b3974	E	E	E	E	E	E	E
coaD	EG11190	b3634	E	E	E	E	E	E	E
coaE	EG12312	b0103	E	E	E	E	E	E	E
cobB	G6577	b1120	N	N	N	N	N	N	N
cobC	G6349	b0638	N	N	N	N	N	N	N
cobS	EG12150	b1992	N	N	N	N	N	N	N
cobT	EG12151	b1991	N	N	N	N	N	N	N
cobU	EG13238	b1993	N	N	N	N	N	N	N
codA	EG11326	b0337	N	N	N	N	N	N	N
codB	EG11327	b0336	N	N	N	N	N	N	N
cof	G6246	b0446	N	N	N	N	N	N	N
copA	G6260	b0484	N	N	N	N	N	N	N
corA	EG11463	b3816	N	N	N	N	N	N	N
cpdA	G7579	b3032	N	N	N	N	N	N	N
cpdB	EG10160	b4213	N	N	N	N	N	N	N
cpsB	EG10161	b2049	N	N	N	N	N	N	N
cpsG	EG10162	b2048	N	N	N	N	N	N	N
crr	EG10165	b2417	N	N	E	N	N	N	N
csdA	G7454	b2810	N	N	N	N	N	N	N
cueO	EG12318	b0123	N	N	N	N	N	N	N
curA	G6760	b1449	N	N	N	N	N	N	N
cusA	EG12367	b0575	N	N	N	N	N	N	N
cusB	G6322	b0574	N	N	N	N	N	N	N
cusC	G6320	b0572	N	N	N	N	N	N	N
cusF	G6321	b0573	N	N	N	N	N	N	N
cyaA	EG10170	b3806	N	N	N	N	N	N	N
cycA	EG12504	b4208	N	N	N	N	N	N	N
cydA	EG10173	b0733	E	E	E	N	N	N	N
cydB	EG10174	b0734	N	N	N	N	N	N	N
cydC	EG10012	b0886	E	E	E	N	N	N	N
cydD	EG11405	b0887	N	N	N	N	N	N	N
cydX	G0-10441	b4515	N	N	N	N	N	N	N
cynS	EG10175	b0340	N	N	N	N	N	N	N
cynT	EG10176	b0339	N	N	N	N	N	N	N
cynX	EG10177	b0341	N	N	N	N	N	N	N
cyoA	EG10178	b0432	N	N	N	N	N	N	N
cyoB	EG10179	b0431	N	N	N	N	N	N	N
cyoC	EG10180	b0430	N	N	N	N	N	N	N
cyoD	EG10181	b0429	N	N	N	N	N	N	N
cyoE	EG10182	b0428	N	N	N	N	N	E	E
cysA	EG10183	b2422	N	N	E	N	E	N	E
cysC	EG10185	b2750	N	E	E	N	E	N	E
cysD	EG10186	b2752	N	N	E	N	E	N	E
cysE	EG10187	b3607	N	E	E	E	E	E	E
cysG	EG10188	b3368	N	E	N	E	E	E	E
cysH	EG10189	b2762	N	E	E	N	E	N	E
cysI	EG10190	b2763	N	E	E	E	E	E	E
cysJ	EG10191	b2764	N	E	E	E	E	E	E
cysK	EG10192	b2414	N	N	E	N	N	N	N
cysM	EG10193	b2421	N	N	N	N	N	N	N
cysN	EG10194	b2751	N	E	E	N	E	N	E
cysP	EG10195	b2425	N	N	E	N	N	N	N
cysQ	EG10043	b4214	N	N	E	N	E	N	E
cysS	EG10196	b0526	E	E	E	E	E	E	E
cysU	EG10197	b2424	N	N	E	N	E	N	E
cysW	EG10198	b2423	N	N	N	N	E	N	E
dacB	EG10202	b3182	N	N	N	N	N	N	N
dadA	EG11407	b1189	N	N	N	N	N	N	N
dadX	EG11408	b1190	N	N	N	N	N	N	N
dapA	EG10205	b2478	E	E	E	E	E	E	E
dapB	EG10206	b0031	E	E	E	E	E	E	E
dapD	EG10207	b0166	E	E	E	E	E	E	E
dapE	EG10208	b2472	E	E	E	E	E	E	E
dapF	EG10209	b3809	N	N	N	E	E	E	E
dauA	EG12392	b1206	N	N	N	N	N	N	N
dbpA	EG10210	b1343	N	N	N	N	N	N	N
dcd	EG11418	b2065	N	N	N	N	N	N	N
dctA	EG20044	b3528	N	N	N	N	N	N	N
dcuA	EG11225	b4138	N	N	N	N	N	N	N
dcuB	EG10006	b4123	N	N	N	N	N	N	N
dcuC	G6347	b0621	N	N	N	N	N	N	N
dcyD	G7038	b1919	N	N	N	N	N	N	N
ddlA	EG10213	b0381	N	N	N	N	N	N	N
ddlB	EG10214	b0092	N	N	N	N	N	N	N
ddpX	G6782	b1488	N	N	N	N	N	N	N
def	EG11440	b3287	E	E	E	E	E	E	E
deoA	EG10219	b4382	N	N	N	N	N	N	N
deoB	EG10220	b4383	N	N	N	N	N	N	N
deoC	EG10221	b4381	N	N	N	N	N	N	N
deoD	EG10222	b4384	N	N	N	N	N	N	N
der	G7319	b2511	E	E	E	N	N	N	N
dfp	EG10004	b3639	E	E	E	E	E	E	E
dgcZ	EG11643	b1535	N	N	N	N	N	N	N
dgkA	EG10224	b4042	N	N	N	N	N	N	N
dgoA	EG20049	b4477	N	N	N	N	N	N	N
dgoD	GB4478	b4478	N	N	N	N	N	N	N
dgoK	EG20051	b3693	N	N	N	N	N	N	N
dgoT	EG20053	b3691	N	N	N	N	N	N	N
dgt	EG10225	b0160	N	N	N	N	N	N	N
dhaK	G6627	b1200	N	N	N	N	N	N	N
dhaL	G6626	b1199	N	N	N	N	N	N	N
dhaM	EG12399	b1198	N	N	N	N	N	N	N
dkgA	G7565	b3012	N	N	N	N	N	N	N
dkgB	EG11648	b0207	N	N	N	N	N	N	N
dld	EG10231	b2133	N	N	N	N	N	N	N
dmlA	G6986	b1800	N	N	N	N	N	N	N
dmsA	EG10232	b0894	N	N	N	N	N	N	N
dmsB	EG10233	b0895	N	N	N	N	N	N	N
dmsC	EG10234	b0896	N	N	N	N	N	N	N
dosC	G6784	b1490	N	N	N	N	N	N	N
dosP	G6783	b1489	N	N	N	N	N	N	N
dppA	EG10248	b3544	N	N	N	N	N	N	N
dppB	EG12625	b3543	N	N	N	N	N	N	N
dppC	EG12626	b3542	N	N	N	N	N	N	N
dppD	EG12627	b3541	N	N	N	N	N	N	N
dppF	EG12628	b3540	N	N	N	N	N	N	N
dsdA	EG10249	b2366	N	N	N	N	N	N	N
dsdX	EG10250	b2365	N	N	N	N	N	N	N
dtd	EG11852	b3887	N	N	N	N	N	N	N
dtpB	EG12232	b3496	N	N	N	N	N	N	N
dtpD	G6378	b0709	N	N	N	N	N	N	N
dusA	EG11932	b4049	N	N	N	N	N	N	N
dusB	EG11311	b3260	N	N	N	N	N	N	N
dusC	EG12022	b2140	N	N	N	N	N	N	N
dut	EG10251	b3640	E	E	E	N	N	N	N
dxr	EG12715	b0173	E	E	E	E	E	E	E
dxs	G6237	b0420	E	E	E	E	E	E	E
eamA	EG11639	b1533	N	N	N	N	N	N	N
eamB	EG12445	b2578	N	N	N	N	N	N	N
eda	EG10256	b1850	N	N	N	N	N	N	N
edd	EG10257	b1851	N	N	N	N	N	N	N
efeB	EG11735	b1019	N	N	N	N	N	N	N
emrE	EG10629	b0543	N	N	N	N	N	N	N
eno	EG10258	b2779	E	E	E	N	N	N	N
entA	EG10259	b0596	N	N	N	N	N	E	E
entB	EG10260	b0595	N	N	N	N	N	E	E
entC	EG10261	b0593	N	N	N	N	N	N	N
entD	EG10262	b0583	E	E	E	N	N	N	N
entE	EG10263	b0594	N	N	N	N	N	E	E
entF	EG10264	b0586	N	N	N	N	N	E	E
entH	EG11105	b0597	N	N	N	N	N	N	N
entS	EG11104	b0591	N	N	N	N	N	N	N
epd	EG10368	b2927	N	N	N	N	N	N	N
epmA	EG11211	b4155	N	N	N	N	N	N	N
epmB	G7836	b4146	N	N	N	N	N	N	N
epmC	G7201	b2326	N	N	N	N	N	N	N
eptB	EG12267	b3546	N	N	N	N	N	N	N
etk	EG11826	b0981	N	N	N	N	N	N	N
etp	G6503	b0982	N	N	N	N	N	N	N
eutB	EG50006	b2441	N	N	N	N	N	N	N
eutC	EG50007	b2440	N	N	N	N	N	N	N
eutD	G7288	b2458	N	N	N	N	N	N	N
exbB	EG10271	b3006	N	N	N	N	N	N	N
exbD	EG10272	b3005	N	N	N	N	N	N	N
exuT	EG12738	b3093	N	N	N	N	N	N	N
fabA	EG10273	b0954	E	E	E	E	E	N	N
fabB	EG10274	b2323	E	E	E	E	E	E	E
fabD	EG11317	b1092	E	E	E	E	E	E	E
fabF	EG12606	b1095	N	N	N	N	N	N	N
fabG	EG11318	b1093	E	E	E	E	E	E	E
fabH	EG10277	b1091	N	N	N	N	N	N	N
fabI	EG11528	b1288	E	E	E	E	E	E	E
fabZ	EG11284	b0180	E	E	E	E	E	E	E
fadA	EG10278	b3845	N	N	N	N	N	N	N
fadB	EG10279	b3846	N	N	N	N	N	N	N
fadD	EG11530	b1805	N	N	N	N	N	N	N
fadE	G6105	b0221	N	N	N	N	N	N	N
fadH	G36	b3081	N	N	N	N	N	N	N
fadI	G7213	b2342	N	N	N	N	N	N	N
fadJ	G7212	b2341	N	N	N	N	N	N	N
fadK	EG12357	b1701	N	N	N	N	N	N	N
fadL	EG10280	b2344	N	N	N	N	N	N	N
fadM	G6244	b0443	N	N	N	N	N	N	N
fau	EG11158	b2912	N	N	N	N	N	N	N
fbaA	EG10282	b2925	E	E	E	N	N	N	N
fbaB	G7129	b2097	N	N	N	N	N	N	N
fbp	EG10283	b4232	N	N	N	N	N	N	N
fcl	EG11788	b2052	N	N	N	N	N	N	N
fdhF	EG10285	b4079	N	N	N	N	N	N	N
fdnG	EG11227	b1474	N	N	N	N	N	N	N
fdnH	EG11228	b1475	N	N	N	N	N	N	N
fdnI	EG11229	b1476	N	N	N	N	N	N	N
fdoG	EG11858	b3894	N	N	N	N	N	N	N
fdoH	EG11857	b3893	N	N	N	N	N	N	N
fdoI	EG11856	b3892	N	N	N	N	N	N	N
fdx	EG11328	b2525	N	N	N	E	E	E	E
feaB	G7961	b1385	N	N	N	N	N	N	N
fecA	EG10286	b4291	N	N	N	N	N	N	N
fecB	EG10287	b4290	N	N	N	N	N	N	N
fecC	EG10288	b4289	N	N	N	N	N	N	N
fecD	EG10289	b4288	N	N	N	N	N	N	N
fecE	EG10290	b4287	N	N	N	N	N	N	N
feoB	EG12102	b3409	N	N	N	N	N	N	N
fepA	EG10293	b0584	N	N	N	N	N	N	N
fepB	EG10294	b0592	N	N	N	N	N	N	N
fepC	EG10295	b0588	N	N	N	N	N	N	N
fepD	EG10296	b0590	N	N	N	N	N	N	N
fepG	EG10298	b0589	N	N	N	N	N	N	N
fes	EG10299	b0585	N	N	E	N	N	N	N
fieF	EG11873	b3915	N	N	N	N	N	N	N
fmt	EG11268	b3288	E	E	E	E	E	E	E
focA	EG11258	b0904	N	N	N	N	N	N	N
folA	EG10326	b0048	E	E	E	N	N	N	N
folB	EG11673	b3058	N	N	E	E	E	E	E
folC	EG10327	b2315	E	E	E	E	E	E	E
folD	EG10328	b0529	E	E	E	N	N	N	N
folE	EG11375	b2153	E	E	E	E	E	E	E
folK	EG11374	b0142	E	E	E	E	E	E	E
folM	G6862	b1606	N	N	N	N	N	N	N
folP	EG50011	b3177	N	N	E	E	E	E	E
folX	G7195	b2303	N	N	N	N	N	N	N
fpr	EG10628	b3924	N	N	N	N	N	N	N
frc	G7237	b2374	N	N	N	N	N	N	N
frdA	EG10330	b4154	N	N	N	N	N	N	N
frdB	EG10331	b4153	N	N	N	N	N	N	N
frdC	EG10332	b4152	N	N	N	N	N	N	N
frdD	EG10333	b4151	N	N	N	N	N	N	N
fre	EG10334	b3844	N	N	N	N	N	N	N
frlA	EG12908	b3370	N	N	N	N	N	N	N
frlB	G7723	b3371	N	N	N	N	N	N	N
frlC	G7724	b4474	N	N	N	N	N	N	N
frlD	G7726	b3374	N	N	N	N	N	N	N
frmA	EG50010	b0356	N	N	N	N	N	N	N
frmB	G6208	b0355	N	N	N	N	N	N	N
fruA	EG10336	b2167	N	N	N	N	N	N	N
fruB	G7990	b2169	N	N	N	N	N	N	N
fruK	EG10337	b2168	N	N	N	N	N	N	N
fsaA	G6428	b0825	N	N	N	N	N	N	N
fsaB	EG11905	b3946	N	N	N	N	N	N	N
fsr	G6256	b0479	N	N	N	N	N	N	N
ftnA	EG10921	b1905	N	N	N	N	N	N	N
ftsI	EG10341	b0084	E	E	E	N	N	N	N
ftsW	EG10344	b0089	E	E	E	N	N	N	N
fucA	EG10348	b2800	N	N	N	N	N	N	N
fucI	EG10349	b2802	N	N	N	N	N	N	N
fucK	EG10350	b2803	N	N	N	N	N	N	N
fucO	EG10351	b2799	N	N	N	N	N	N	N
fucP	EG10352	b2801	N	N	N	N	N	N	N
fucU	EG10355	b2804	N	N	N	N	N	N	N
fumA	EG10356	b1612	N	N	N	N	N	N	N
fumB	EG10357	b4122	N	N	N	N	N	N	N
fumC	EG10358	b1611	N	N	N	N	N	N	N
gabD	EG11329	b2661	N	N	N	N	N	N	N
gabP	EG11330	b2663	N	N	N	N	N	N	N
gabT	EG10361	b2662	N	N	N	N	N	N	N
gadA	EG50009	b3517	N	N	N	N	N	N	N
gadB	EG11490	b1493	N	N	N	N	N	N	N
gadC	G6786	b1492	N	N	N	N	N	N	N
galE	EG10362	b0759	N	N	N	N	N	E	E
galK	EG10363	b0757	N	N	N	N	N	N	N
galM	EG11698	b0756	N	N	N	N	N	N	N
galP	EG12148	b2943	N	N	N	N	N	N	N
galT	EG10366	b0758	N	N	N	N	N	N	N
galU	EG11319	b1236	N	N	N	N	N	E	E
gapA	EG10367	b1779	E	E	E	N	N	N	N
garD	EG12522	b3128	N	N	N	N	N	N	N
garK	EG11175	b3124	N	N	N	N	N	N	N
garL	EG10016	b3126	N	N	N	N	N	N	N
garP	EG12760	b3127	N	N	N	N	N	N	N
garR	EG11176	b3125	N	N	N	N	N	N	N
gatA	EG12414	b2094	N	N	N	N	N	N	N
gatB	EG12415	b2093	N	N	N	N	N	N	N
gatC	EG12416	b2092	N	N	N	N	N	N	N
gatD	EG12417	b2091	N	N	N	N	N	N	N
gatY	EG12419	b2096	N	N	N	N	N	N	N
gatZ	G7128	b2095	N	N	N	N	N	N	N
gcl	EG11583	b0507	N	N	N	N	N	N	N
gcvH	EG10371	b2904	N	N	N	N	N	N	N
gcvP	EG11810	b2903	N	N	N	N	N	N	N
gcvT	EG11442	b2905	N	N	N	N	N	N	N
gdhA	EG10372	b1761	N	N	N	N	N	N	N
ggt	EG10374	b3447	N	N	N	N	N	N	N
ghrA	G6539	b1033	N	N	N	N	N	N	N
ghrB	EG12272	b3553	N	N	N	N	N	N	N
ghxP	EG11939	b4064	N	N	N	N	N	N	N
ghxQ	G7503	b4464	N	N	N	N	N	N	N
glcA	G7542	b2975	N	N	N	N	N	N	N
glcB	EG20080	b2976	N	N	N	N	N	N	N
glcD	G7545	b2979	N	N	N	N	N	N	N
glcE	G7544	b4468	N	N	N	N	N	N	N
glcF	G0-8601	b4467	N	N	N	N	N	N	N
gldA	EG11904	b3945	N	N	N	N	N	N	N
glf	EG11981	b2036	N	N	N	N	N	N	N
glgC	EG10379	b3430	N	N	N	N	N	N	N
glk	EG12957	b2388	N	N	N	N	N	N	N
glmM	EG11553	b3176	E	E	E	E	E	E	E
glmS	EG10382	b3729	E	E	E	E	E	E	E
glmU	EG11198	b3730	E	E	E	E	E	E	E
glnA	EG10383	b3870	N	E	E	E	E	E	E
glnH	EG10386	b0811	N	N	N	N	N	N	N
glnP	EG10388	b0810	N	N	N	N	N	N	N
glnQ	EG10389	b0809	N	N	N	N	N	N	N
glnS	EG10390	b0680	E	E	E	E	E	E	E
gloA	G6891	b1651	N	N	N	N	N	N	N
gloB	G6099	b0212	N	N	N	N	N	N	N
glpA	EG10391	b2241	N	N	N	N	N	N	N
glpB	EG10392	b2242	N	N	N	N	N	N	N
glpC	EG10393	b2243	N	N	N	N	N	N	N
glpD	EG10394	b3426	N	N	E	N	N	N	N
glpE	EG10395	b3425	N	N	N	N	N	N	N
glpF	EG10396	b3927	N	N	N	N	E	N	E
glpK	EG10398	b3926	N	N	E	N	E	N	E
glpQ	EG10399	b2239	N	N	N	N	N	N	N
glpT	EG10401	b2240	N	N	N	N	N	N	N
glpX	EG11517	b3925	N	N	N	N	N	N	N
gltA	EG10402	b0720	N	E	E	N	N	N	N
gltB	EG10403	b3212	N	N	N	N	N	N	N
gltD	EG10404	b3213	N	N	N	N	N	N	N
gltI	G6359	b0655	N	N	N	N	N	N	N
gltJ	EG12661	b0654	N	N	N	N	N	N	N
gltK	EG12662	b0653	N	N	N	N	N	N	N
gltL	EG12663	b0652	N	N	N	N	N	N	N
gltP	EG10405	b4077	N	N	N	N	N	N	N
gltS	EG10406	b3653	N	N	N	N	N	N	N
gltX	EG10407	b2400	E	E	E	E	E	E	E
gluQ	EG11362	b0144	N	N	N	N	N	N	N
glxK	G6283	b0514	N	N	N	N	N	N	N
glxR	G6278	b0509	N	N	N	N	N	N	N
glyA	EG10408	b2551	N	E	E	N	N	N	N
glyQ	EG10409	b3560	E	E	E	E	E	E	E
glyS	EG10410	b3559	E	E	E	E	E	E	E
gmd	EG11787	b2053	N	N	N	N	N	N	N
gmhB	EG11736	b0200	N	N	N	N	N	E	E
gmk	EG10965	b3648	E	E	E	E	E	E	E
gmm	EG11789	b2051	N	N	N	N	N	N	N
gmr	G6639	b1285	N	N	N	N	N	N	N
gnd	EG10411	b2029	N	N	N	N	N	N	N
gntK	EG12629	b3437	N	N	N	N	N	N	N
gntP	EG12563	b4321	N	N	N	N	N	N	N
gntT	EG12380	b3415	N	N	N	N	N	N	N
gntU	EG12631	b4476	N	N	N	N	N	N	N
gor	EG10412	b3500	N	N	N	N	N	N	N
gph	EG11871	b3385	N	N	N	N	N	N	N
gpmA	EG11699	b0755	N	N	N	N	N	N	N
gpmM	EG12296	b3612	N	N	N	N	N	N	N
gpp	EG10413	b3779	N	N	N	N	N	N	N
gpsA	EG20091	b3608	E	E	E	E	N	E	N
gpt	EG10414	b0238	N	N	N	N	N	N	N
gshA	EG10418	b2688	N	N	N	N	N	E	E
gshB	EG10419	b2947	N	N	N	N	N	E	E
gsiA	G6429	b0829	N	N	N	N	N	N	N
gsiB	G6430	b0830	N	N	N	N	N	N	N
gsiC	G6431	b0831	N	N	N	N	N	N	N
gsiD	G6432	b0832	N	N	N	N	N	N	N
gsk	EG11102	b0477	N	N	N	N	N	N	N
gss	EG12882	b2988	N	N	N	N	N	N	N
guaA	EG10420	b2507	N	E	E	E	E	E	E
guaB	EG10421	b2508	N	E	E	N	N	N	N
guaC	EG10422	b0104	N	N	N	N	N	N	N
guaD	G7502	b2883	N	N	N	N	N	N	N
gudD	G7445	b2787	N	N	N	N	N	N	N
gudP	G7447	b2789	N	N	N	N	N	N	N
gutQ	EG10973	b2708	N	N	N	N	N	N	N
hcaB	G7335	b2541	N	N	N	N	N	N	N
hcaC	G7334	b2540	N	N	N	N	N	N	N
hcaD	G7336	b2542	N	N	N	N	N	N	N
hcaE	M009	b2538	N	N	N	N	N	N	N
hcaF	M015	b2539	N	N	N	N	N	N	N
hchA	G7055	b1967	N	N	N	N	N	N	N
hcp	G6457	b0873	N	N	N	N	N	N	N
hdhA	EG10425	b1619	N	N	N	N	N	N	N
hemA	EG10427	b1210	E	E	E	E	E	E	E
hemB	EG10428	b0369	E	E	E	E	E	E	E
hemC	EG10429	b3805	E	E	E	E	E	E	E
hemD	EG10430	b3804	E	E	E	E	E	E	E
hemE	EG11543	b3997	N	N	N	E	E	E	E
hemF	EG12189	b2436	N	N	N	N	N	N	N
hemG	EG11485	b3850	E	E	E	E	E	E	E
hemH	EG10431	b0475	E	E	E	E	E	E	E
hemL	EG10432	b0154	E	E	E	E	E	E	E
hemN	EG11836	b3867	N	N	N	N	N	N	N
hflX	EG10437	b4173	N	N	N	N	N	N	N
hinT	EG12172	b1103	N	N	N	N	N	N	N
hisA	EG10444	b2024	N	E	E	E	E	E	E
hisB	EG10445	b2022	N	E	E	E	E	E	E
hisC	EG10446	b2021	N	E	E	E	E	E	E
hisD	EG10447	b2020	N	E	E	E	E	E	E
hisF	EG10448	b2025	N	E	E	E	E	E	E
hisG	EG10449	b2019	N	E	E	E	E	E	E
hisH	EG10450	b2023	N	E	E	E	E	E	E
hisI	EG10451	b2026	N	E	E	E	E	E	E
hisJ	EG12124	b2309	N	N	N	N	N	N	N
hisM	EG10007	b2307	N	N	N	N	N	N	N
hisP	EG10452	b2306	N	N	N	N	N	N	N
hisQ	EG12125	b2308	N	N	N	N	N	N	N
hisS	EG10453	b2514	E	E	E	E	E	E	E
hmp	EG10456	b2552	N	N	N	N	N	N	N
hpt	EG20098	b0125	N	N	N	N	N	N	N
hscA	EG12130	b2526	N	N	N	N	N	N	N
hyaA	EG10468	b0972	N	N	N	N	N	N	N
hyaB	EG10469	b0973	N	N	N	N	N	N	N
hyaC	EG10470	b0974	N	N	N	N	N	N	N
hybA	EG11799	b2996	N	N	N	N	N	N	N
hybB	EG11800	b2995	N	N	N	N	N	N	N
hybC	EG11801	b2994	N	N	N	N	N	N	N
hybO	G7554	b2997	N	N	N	N	N	N	N
hyfA	EG11150	b2481	N	N	N	N	N	N	N
hyfB	EG11282	b2482	N	N	N	N	N	N	N
hyfC	G7300	b2483	N	N	N	N	N	N	N
hyfD	G7301	b2484	N	N	N	N	N	N	N
hyfE	G7302	b2485	N	N	N	N	N	N	N
hyfF	G7303	b2486	N	N	N	N	N	N	N
hyfG	G7304	b2487	N	N	N	N	N	N	N
hyfH	G7305	b2488	N	N	N	N	N	N	N
hyfI	G7306	b2489	N	N	N	N	N	N	N
hyi	G6277	b0508	N	N	N	N	N	N	N
hypB	EG10484	b2727	N	N	N	N	N	N	N
iaaA	EG12407	b0828	N	N	N	N	N	N	N
iadA	G7925	b4328	N	N	N	N	N	N	N
icd	EG10489	b1136	N	E	E	N	N	N	N
idi	G7508	b2889	N	N	N	N	N	N	N
idnD	G7893	b4267	N	N	N	N	N	N	N
idnK	EG12152	b4268	N	N	N	N	N	N	N
idnO	G7892	b4266	N	N	N	N	N	N	N
idnT	EG12539	b4265	N	N	N	N	N	N	N
ileS	EG10492	b0026	E	E	E	E	E	E	E
ilvA	EG10493	b3772	N	E	E	N	N	N	N
ilvB	EG10494	b3671	N	N	E	N	N	N	N
ilvC	EG10495	b3774	N	E	E	E	E	E	E
ilvD	EG10496	b3771	N	E	E	E	E	E	E
ilvE	EG10497	b3770	N	E	N	E	E	E	E
ilvG_1	G8221	b3767	N	N	N	N	N	N	N
ilvG_2	EG10498	b3768	N	N	N	N	N	N	N
ilvH	EG10499	b0078	N	N	N	N	N	N	N
ilvI	EG10500	b0077	N	N	N	N	N	N	N
ilvM	EG10501	b3769	N	N	N	N	N	N	N
ilvN	EG10502	b3670	N	N	N	N	N	N	N
iscS	G7325	b2530	N	E	E	N	N	N	N
ispA	EG10508	b0421	E	E	E	E	E	E	E
ispB	EG10017	b3187	E	E	E	E	E	E	E
ispD	G7423	b2747	E	E	E	E	E	E	E
ispE	EG11294	b1208	E	E	E	E	E	E	E
ispF	EG11816	b2746	E	E	E	E	E	E	E
ispG	EG10370	b2515	E	E	E	E	E	E	E
ispH	EG11081	b0029	E	E	E	E	E	E	E
ispU	G6092	b0174	E	E	E	E	E	E	E
katE	EG10509	b1732	N	N	N	N	N	N	N
katG	EG10511	b3942	N	N	N	N	N	N	N
kbaY	EG12768	b3137	N	N	N	N	N	N	N
kbaZ	G7631	b3132	N	N	N	N	N	N	N
kbl	EG10512	b3617	N	N	N	N	N	N	N
kch	EG11606	b1250	N	N	N	N	N	N	N
kdgK	EG12253	b3526	N	N	N	N	N	N	N
kdgT	EG11869	b3909	N	N	N	N	N	N	N
kdpA	EG10513	b0698	N	N	N	N	N	N	N
kdpB	EG10514	b0697	N	N	N	N	N	N	N
kdpC	EG10515	b0696	N	N	N	N	N	N	N
kdpF	G0-10439	b4513	N	N	N	N	N	N	N
kdsA	EG10518	b1215	E	E	E	E	E	E	E
kdsB	EG10519	b0918	E	E	E	E	E	E	E
kdsC	G7663	b3198	N	N	N	E	E	E	E
kdsD	G7662	b3197	N	N	N	N	N	N	N
kduD	EG12361	b2842	N	N	N	N	N	N	N
kefB	EG20110	b3350	N	N	N	N	N	N	N
kefC	EG10521	b0047	N	N	N	N	N	N	N
kefF	EG11568	b0046	N	N	N	N	N	N	N
kgtP	EG10522	b2587	N	N	N	N	N	N	N
kup	EG11541	b3747	N	N	N	N	N	N	N
lacA	EG10524	b0342	N	N	N	N	N	N	N
lacY	EG10526	b0343	N	N	N	N	N	N	N
lamB	EG10528	b4036	N	N	N	N	N	N	N
ldcA	G6621	b1192	N	N	N	N	N	N	N
ldcC	G6094	b0186	N	N	N	N	N	N	N
ldhA	G592	b1380	N	N	N	N	N	N	N
leuA	EG11226	b0074	N	E	E	E	E	E	E
leuB	EG11577	b0073	N	E	E	E	E	E	E
leuC	EG11576	b0072	N	E	E	E	E	E	E
leuD	EG11575	b0071	N	E	E	E	E	E	E
leuE	G6984	b1798	N	N	N	N	N	N	N
leuS	EG10532	b0642	E	E	E	E	E	E	E
lipA	EG11306	b0628	N	E	N	N	N	N	N
lipB	EG11591	b0630	N	E	N	N	N	N	N
livF	EG10536	b3454	N	N	N	N	N	N	N
livG	EG10537	b3455	N	N	N	N	N	N	N
livH	EG10538	b3457	N	N	N	N	N	N	N
livJ	EG10539	b3460	N	N	N	N	N	N	N
livK	EG10540	b3458	N	N	N	N	N	N	N
livM	EG10541	b3456	N	N	N	N	N	N	N
lldD	EG11963	b3605	N	N	N	N	N	N	N
lldP	EG11961	b3603	N	N	N	N	N	N	N
lpcA	G6106	b0222	N	N	N	N	N	E	E
lpd	EG10543	b0116	N	E	N	N	N	N	N
lplA	EG11796	b4386	N	N	N	N	N	N	N
lptA	G7665	b3200	E	E	E	E	E	N	N
lptB	EG11680	b3201	E	E	E	E	E	N	N
lptC	G7664	b3199	E	E	E	E	E	N	N
lptD	EG11569	b0054	E	E	E	E	E	N	N
lptE	EG10855	b0641	E	E	E	E	E	N	N
lptF	G7888	b4261	E	E	E	E	E	N	N
lptG	G7889	b4262	E	E	E	E	E	N	N
lpxA	EG10545	b0181	E	E	E	E	E	E	E
lpxB	EG10546	b0182	E	E	E	E	E	E	E
lpxC	EG10265	b0096	E	E	E	E	E	E	E
lpxD	EG10316	b0179	E	E	E	E	E	E	E
lpxH	EG12666	b0524	E	E	E	E	E	E	E
lpxK	EG11409	b0915	E	E	E	E	E	E	E
lpxL	EG10464	b1054	N	N	N	N	N	E	E
lpxM	EG10614	b1855	N	N	N	N	N	E	E
lpxP	G7241	b2378	N	N	N	N	N	N	N
lpxT	G7146	b2174	N	N	N	N	N	N	N
lsrA	G6800	b1513	N	N	N	N	N	N	N
lsrB	G6803	b1516	N	N	N	N	N	N	N
lsrC	G6801	b1514	N	N	N	N	N	N	N
lsrD	G6802	b1515	N	N	N	N	N	N	N
lsrG	G6805	b1518	N	N	N	N	N	N	N
lsrK	G6798	b1511	N	N	N	N	N	N	N
ltaE	G6455	b0870	N	N	N	N	N	N	N
luxS	EG12712	b2687	N	N	N	N	N	N	N
lysA	EG10549	b2838	N	E	E	E	E	E	E
lysC	EG10550	b4024	N	N	N	N	N	N	N
lysP	EG11337	b2156	N	N	N	N	N	N	N
lysS	EG10552	b2890	N	N	N	N	N	N	N
lysU	EG10553	b4129	N	N	N	N	N	N	N
lyxK	EG12284	b3580	N	N	N	N	N	N	N
maa	G58	b0459	N	N	N	N	N	N	N
maeA	EG10948	b1479	N	N	N	N	N	N	N
maeB	G7293	b2463	N	N	N	N	N	N	N
mak	EG11288	b0394	N	N	N	N	N	N	N
malE	EG10554	b4034	N	N	N	N	N	N	N
malF	EG10555	b4033	N	N	N	N	N	N	N
malG	EG10556	b4032	N	N	N	N	N	N	N
malK	EG10558	b4035	N	N	N	N	N	N	N
malP	EG10560	b3417	N	N	N	N	N	N	N
malQ	EG10561	b3416	N	N	N	N	N	N	N
malY	EG10564	b1622	N	N	N	N	N	N	N
malZ	EG10565	b0403	N	N	N	N	N	N	N
manA	EG10566	b1613	N	N	N	N	N	N	N
manX	EG10567	b1817	N	N	N	N	N	N	N
manY	EG10568	b1818	N	N	N	N	N	N	N
manZ	EG10569	b1819	N	N	N	N	N	N	N
mazG	EG10572	b2781	N	N	N	N	N	N	N
mdaB	EG12656	b3028	N	N	N	N	N	N	N
mdfA	G6440	b0842	N	N	N	N	N	N	N
mdh	EG10576	b3236	N	N	N	N	N	N	N
mdtI	G6857	b1599	N	N	N	N	N	N	N
mdtJ	G6858	b1600	N	N	N	N	N	N	N
mdtM	EG12576	b4337	N	N	N	N	N	N	N
melA	EG10577	b4119	N	N	N	N	N	N	N
melB	EG10578	b4120	N	N	N	N	N	N	N
menA	EG11880	b3930	N	N	N	N	N	E	E
menB	EG11368	b2262	N	N	N	N	N	E	E
menC	EG11532	b2261	N	N	N	N	N	E	E
menD	EG10579	b2264	N	N	N	N	N	E	E
menE	EG12437	b2260	N	N	N	N	N	E	E
menF	EG12362	b2265	N	N	N	N	N	N	N
menH	EG12438	b2263	N	N	N	N	N	E	E
menI	G6912	b1686	N	N	N	N	N	E	E
mepA	EG10580	b2328	N	N	N	N	N	N	N
mepH	G6892	b1655	N	N	N	N	N	N	N
mepM	EG10013	b1856	N	N	N	N	N	N	N
mepS	G7147	b2175	N	N	N	N	N	N	N
metA	EG10581	b4013	N	E	E	E	E	E	E
metB	EG10582	b3939	N	E	E	E	E	E	E
metC	EG10583	b3008	N	E	E	N	N	N	N
metE	EG10584	b3829	N	E	N	N	N	N	N
metF	EG10585	b3941	N	E	E	E	E	E	E
metG	EG10586	b2114	E	E	E	E	E	E	E
metH	EG10587	b4019	N	N	N	E	E	E	E
metI	EG11737	b0198	N	N	N	N	N	N	N
metK	EG10589	b2942	E	E	E	E	E	E	E
metL	EG10590	b3940	N	E	E	N	N	N	N
metN	EG11621	b0199	N	N	N	N	N	N	N
metQ	EG11504	b0197	N	N	N	N	N	N	N
mglA	EG10592	b2149	N	N	N	N	N	N	N
mglB	EG10593	b2150	N	N	N	N	N	N	N
mglC	EG10594	b2148	N	N	N	N	N	N	N
mgsA	G6497	b0963	N	N	N	N	N	N	N
mgtA	EG12525	b4242	N	N	N	N	N	N	N
mhpA	M010	b0347	N	N	N	N	N	N	N
mhpB	M011	b0348	N	N	N	N	N	N	N
mhpC	M012	b0349	N	N	N	N	N	N	N
mhpD	M013	b0350	N	N	N	N	N	N	N
mhpE	G6205	b0352	N	N	N	N	N	N	N
mhpF	M014	b0351	N	N	N	N	N	N	N
mhpT	G6206	b0353	N	N	N	N	N	N	N
miaA	EG10595	b4171	N	N	N	N	N	N	N
miaB	G6364	b0661	N	N	N	N	N	N	N
mmuM	G6136	b0261	N	N	N	N	N	N	N
mmuP	G6135	b0260	N	N	N	N	N	N	N
mnaT	G6759	b1448	N	N	N	N	N	N	N
mngA	EG13235	b0731	N	N	N	N	N	N	N
mngB	EG13236	b0732	N	N	N	N	N	N	N
mnmC	G7199	b2324	N	N	N	N	N	N	N
mntH	G7254	b2392	N	N	N	N	N	N	N
mntP	G6999	b1821	N	N	N	N	N	N	N
moaA	EG11595	b0781	N	N	N	N	N	N	N
mobA	EG11829	b3857	N	N	N	N	N	N	N
mocA	G7496	b2877	N	N	N	N	N	N	N
modA	EG12427	b0763	N	N	N	N	N	N	N
modB	EG10002	b0764	N	N	N	N	N	N	N
modC	EG10152	b0765	N	N	N	N	N	N	N
moeA	EG10153	b0827	N	N	N	N	N	N	N
mog	EG11511	b0009	N	N	N	N	N	N	N
mpaA	G6662	b1326	N	N	N	N	N	N	N
mpl	EG12440	b4233	N	N	N	N	N	N	N
mppA	G6665	b1329	N	N	N	N	N	N	N
mqo	EG12069	b2210	N	N	N	N	N	N	N
mraY	EG10604	b0087	E	E	E	E	E	E	E
mrcA	EG10748	b3396	N	N	N	N	N	N	N
mrcB	EG10605	b0149	N	N	N	N	N	N	N
mrdA	EG10606	b0635	E	E	E	N	N	N	N
msbA	EG10613	b0914	E	E	E	E	E	N	N
msrA	EG11433	b4219	N	N	N	N	N	N	N
msrB	EG12394	b1778	N	N	N	N	N	N	N
msrC	G7005	b1832	N	N	N	N	N	N	N
mtgA	G7668	b3208	N	N	N	N	N	N	N
mtlA	EG10615	b3599	N	N	N	N	N	N	N
mtlD	EG10616	b3600	N	N	N	N	N	N	N
mtn	EG11090	b0159	N	N	N	N	N	E	E
mtr	EG10617	b3161	N	N	N	N	N	N	N
murA	EG11358	b3189	E	E	E	E	E	E	E
murB	EG11205	b3972	E	E	E	E	E	E	E
murC	EG10619	b0091	E	E	E	E	E	E	E
murD	EG10620	b0088	E	E	E	E	E	E	E
murE	EG10621	b0085	E	E	E	E	E	E	E
murF	EG10622	b0086	E	E	E	E	E	E	E
murG	EG10623	b0090	E	E	E	E	E	E	E
murI	EG11204	b3967	E	E	E	E	E	E	E
murJ	G6561	b1069	E	E	E	N	N	N	N
murP	G7264	b2429	N	N	N	N	N	N	N
murQ	G7263	b2428	N	N	N	N	N	N	N
mutT	EG10626	b0099	N	N	N	N	N	N	N
nadA	EG10630	b0750	N	E	E	E	E	E	E
nadB	EG10631	b2574	N	E	E	E	E	E	E
nadC	EG11546	b0109	N	E	E	E	E	E	E
nadD	G6350	b0639	E	E	E	E	E	E	E
nadE	EG10663	b1740	E	E	E	E	E	E	E
nadK	EG12192	b2615	E	E	E	E	E	E	E
nadR	EG11335	b4390	N	N	N	N	N	N	N
nagA	EG10632	b0677	N	N	N	N	N	N	N
nagE	EG10635	b0679	N	N	N	N	N	N	N
nagK	G6576	b1119	N	N	N	N	N	N	N
nagZ	G6567	b1107	N	N	N	N	N	N	N
nanA	EG10637	b3225	N	N	N	N	N	N	N
nanC	G7921	b4311	N	N	N	N	N	N	N
nanE	G7677	b3223	N	N	N	N	N	N	N
nanK	G7676	b3222	N	N	N	N	N	N	N
nanM	G7920	b4310	N	N	N	N	N	N	N
nanT	G436	b3224	N	N	N	N	N	N	N
napA	EG12067	b2206	N	N	N	N	N	N	N
napB	EG12061	b2203	N	N	N	N	N	N	N
napC	EG12060	b2202	N	N	N	N	N	N	N
napG	EG12064	b2205	N	N	N	N	N	N	N
napH	EG12062	b2204	N	N	N	N	N	N	N
narG	EG10638	b1224	N	N	N	N	N	N	N
narH	EG10639	b1225	N	N	N	N	N	N	N
narI	EG10640	b1227	N	N	N	N	N	N	N
narK	EG10642	b1223	N	N	N	N	N	N	N
narU	EG12153	b1469	N	N	N	N	N	N	N
narV	EG10644	b1465	N	N	N	N	N	N	N
narY	EG10647	b1467	N	N	N	N	N	N	N
narZ	EG10648	b1468	N	N	N	N	N	N	N
ndh	EG10649	b1109	N	N	N	N	N	N	N
ndk	EG10650	b2518	N	N	N	E	E	E	E
nepI	EG11689	b3662	N	N	N	N	N	N	N
nhaA	EG10652	b0019	N	N	N	N	N	N	N
nhaB	EG11392	b1186	N	N	N	N	N	N	N
nhoA	G6770	b1463	N	N	N	N	N	N	N
nikA	EG12075	b3476	N	N	N	N	N	N	N
nikB	EG12076	b3477	N	N	N	N	N	N	N
nikC	EG12077	b3478	N	N	N	N	N	N	N
nikD	EG12078	b3479	N	N	N	N	N	N	N
nikE	EG12079	b3480	N	N	N	N	N	N	N
nirB	EG10653	b3365	N	N	N	N	N	N	N
nirC	EG10654	b3367	N	N	N	N	N	N	N
nirD	EG10655	b3366	N	N	N	N	N	N	N
nrdA	EG10660	b2234	E	E	E	N	N	N	N
nrdB	EG10661	b2235	E	E	E	N	N	N	N
nrdD	EG11417	b4238	N	N	N	N	N	N	N
nrdE	EG20257	b2675	N	N	N	N	N	N	N
nrdF	EG12381	b2676	N	N	N	N	N	N	N
nudB	EG11138	b1865	N	N	N	N	N	N	N
nudC	EG11702	b3996	N	N	N	N	N	N	N
nudF	EG12633	b3034	N	N	N	N	N	N	N
nudG	G6954	b1759	N	N	N	N	N	N	N
nudI	G7164	b2251	N	N	N	N	N	N	N
nudJ	G6580	b1134	N	N	N	N	N	N	N
nudK	EG12410	b2467	N	N	N	N	N	N	N
nudL	EG12693	b1813	N	N	N	N	N	N	N
nuoA	EG12082	b2288	N	N	N	N	N	N	N
nuoB	EG12083	b2287	N	N	N	N	N	N	N
nuoC	EG12084	b2286	N	N	N	N	N	N	N
nuoE	EG12086	b2285	N	N	N	N	N	N	N
nuoF	EG11774	b2284	N	N	N	N	N	N	N
nuoG	EG12087	b2283	N	N	N	N	N	N	N
nuoH	EG12088	b2282	N	N	N	N	N	N	N
nuoI	EG12089	b2281	N	N	N	N	N	N	N
nuoJ	EG12090	b2280	N	N	N	N	N	N	N
nuoK	EG12091	b2279	N	N	N	N	N	N	N
nuoL	EG12092	b2278	N	N	N	N	N	N	N
nuoM	EG11773	b2277	N	N	N	N	N	N	N
nuoN	EG12093	b2276	N	N	N	N	N	N	N
nupC	EG11971	b2393	N	N	N	N	N	N	N
nupG	EG10664	b2964	N	N	N	N	N	N	N
ompC	EG10670	b2215	N	N	N	N	N	N	N
ompF	EG10671	b0929	N	N	N	N	N	N	N
opgB	EG12591	b4359	N	N	N	N	N	N	N
opgE	G6418	b0815	N	N	N	N	N	N	N
oppB	EG10675	b1244	N	N	N	N	N	N	N
oppC	EG10676	b1245	N	N	N	N	N	N	N
oppD	EG10677	b1246	N	N	N	N	N	N	N
oppF	EG10678	b1247	N	N	N	N	N	N	N
otsA	EG11751	b1896	N	N	N	N	N	N	N
otsB	EG11752	b1897	N	N	N	N	N	N	N
oxc	G7236	b2373	N	N	N	N	N	N	N
paaA	G6709	b1388	N	N	N	N	N	N	N
paaB	G6710	b1389	N	N	N	N	N	N	N
paaC	G6711	b1390	N	N	N	N	N	N	N
paaE	G6713	b1392	N	N	N	N	N	N	N
paaF	G6714	b1393	N	N	N	N	N	N	N
paaG	G6715	b1394	N	N	N	N	N	N	N
paaH	G6716	b1395	N	N	N	N	N	N	N
paaI	G6717	b1396	N	N	N	N	N	N	N
paaJ	G6718	b1397	N	N	N	N	N	N	N
paaK	G6719	b1398	N	N	N	N	N	N	N
paaZ	G6708	b1387	N	N	N	N	N	N	N
pabA	EG10682	b3360	N	E	E	E	E	E	E
pabB	EG10683	b1812	N	E	E	E	E	E	E
pabC	EG11493	b1096	N	N	N	E	E	E	E
panB	EG11675	b0134	N	E	E	E	E	E	E
panC	EG11746	b0133	N	E	E	E	E	E	E
panD	EG11747	b0131	N	E	E	E	E	E	E
panE	G6239	b0425	N	N	N	N	N	N	N
panF	EG10685	b3258	N	N	N	N	N	N	N
paoA	G6157	b0286	N	N	N	N	N	N	N
paoB	G6156	b0285	N	N	N	N	N	N	N
paoC	G6155	b0284	N	N	N	N	N	N	N
patA	G7596	b3073	N	N	N	N	N	N	N
patD	G6755	b1444	N	N	N	N	N	N	N
pbpC	G7322	b2519	N	N	N	N	N	N	N
pbpG	EG12015	b2134	N	N	N	N	N	N	N
pck	EG10688	b3403	N	N	N	N	N	N	N
pcm	EG10689	b2743	N	N	N	N	N	N	N
pdxA	EG10691	b0052	N	E	E	E	E	E	E
pdxB	G0-9461	b2320	N	E	E	N	N	N	N
pdxH	EG11487	b1638	N	E	E	E	E	E	E
pdxJ	EG10693	b2564	N	E	E	E	E	E	E
pdxK	G7259	b2418	N	N	N	N	N	N	N
pdxY	G6879	b1636	N	N	N	N	N	N	N
pepA	EG10694	b4260	N	N	N	N	N	N	N
pepB	EG12310	b2523	N	N	N	N	N	N	N
pepD	EG10695	b0237	N	N	N	N	N	N	N
pepE	EG11920	b4021	N	N	N	N	N	N	N
pepN	EG10696	b0932	N	N	N	N	N	N	N
pepQ	EG10698	b3847	N	N	N	N	N	N	N
pepT	EG11549	b1127	N	N	N	N	N	N	N
pfkA	EG10699	b3916	N	E	N	N	N	N	N
pfkB	EG10700	b1723	N	N	N	N	N	N	N
pflB	EG10701	b0903	N	N	N	N	N	N	N
pgaB	G6530	b1023	N	N	N	N	N	N	N
pgaC	G6529	b1022	N	N	N	N	N	N	N
pgaD	G6528	b1021	N	N	N	N	N	N	N
pgi	EG10702	b4025	N	N	N	N	N	N	E
pgk	EG10703	b2926	E	E	E	N	N	N	N
pgl	G6397	b0767	N	N	N	N	N	N	N
pgm	EG12144	b0688	N	N	N	N	N	N	N
pgpA	EG10704	b0418	N	N	N	N	N	N	N
pgpB	EG10705	b1278	N	N	N	N	N	N	N
pgpC	EG11371	b2560	N	N	N	N	N	N	N
pgsA	EG10706	b1912	E	E	E	E	E	E	E
pheA	EG10707	b2599	N	E	E	E	E	E	E
pheP	EG10708	b0576	N	N	N	N	N	N	N
pheS	EG10709	b1714	E	E	E	E	E	E	E
pheT	EG10710	b1713	E	E	E	E	E	E	E
phnC	EG10713	b4106	N	N	N	N	N	N	N
phnD	EG10714	b4105	N	N	N	N	N	N	N
phnE_1	EG11283	b4104	N	N	N	N	N	N	N
phnG	EG10716	b4101	N	N	N	N	N	N	N
phnH	EG10717	b4100	N	N	N	N	N	N	N
phnI	EG10718	b4099	N	N	N	N	N	N	N
phnJ	EG10719	b4098	N	N	N	N	N	N	N
phnL	EG10721	b4096	N	N	N	N	N	N	N
phnM	EG10722	b4095	N	N	N	N	N	N	N
phnN	EG10723	b4094	N	N	N	N	N	N	N
phnO	EG10724	b4093	N	N	N	N	N	N	N
phnP	EG10725	b4092	N	N	N	N	N	N	N
phoA	EG10727	b0383	N	N	N	N	N	N	N
pitA	EG12230	b3493	N	N	N	N	N	N	N
pitB	EG12883	b2987	N	N	N	N	N	N	N
plaP	EG11896	b2014	N	N	N	N	N	N	N
pldB	EG10739	b3825	N	N	N	N	N	N	N
plsB	EG10740	b4041	E	E	E	E	E	E	E
plsC	EG11377	b3018	E	E	E	E	E	E	E
pncA	EG11135	b1768	N	N	N	N	N	N	N
pncB	EG10742	b0931	N	N	N	N	N	N	N
pncC	G7409	b2700	N	N	N	N	N	N	N
pntA	EG10744	b1603	N	N	N	N	N	N	N
pntB	EG10745	b1602	N	N	N	N	N	N	N
pnuC	EG11700	b0751	N	N	N	N	N	N	N
potA	EG10749	b1126	N	N	N	N	N	N	N
potB	EG10750	b1125	N	N	N	N	N	N	N
potC	EG10751	b1124	N	N	N	N	N	N	N
potD	EG10752	b1123	N	N	N	N	N	N	N
potE	EG10753	b0692	N	N	N	N	N	N	N
potF	EG11629	b0854	N	N	N	N	N	N	N
potG	EG11630	b0855	N	N	N	N	N	N	N
potH	EG11631	b0856	N	N	N	N	N	N	N
potI	EG11632	b0857	N	N	N	N	N	N	N
poxB	EG10754	b0871	N	N	N	N	N	N	N
ppa	EG10755	b4226	E	E	E	E	E	E	E
ppc	EG10756	b3956	N	E	E	N	N	N	N
pphA	G7011	b1838	N	N	N	N	N	N	N
pphB	G7415	b2734	N	N	N	N	N	N	N
ppsA	EG10759	b1702	N	N	N	N	N	N	N
preA	EG11289	b2147	N	N	N	N	N	N	N
preT	G7145	b2146	N	N	N	N	N	N	N
prmB	EG12449	b2330	N	N	N	N	N	N	N
prmC	EG12424	b1212	E	E	E	E	E	E	E
proA	EG10767	b0243	N	E	E	E	E	E	E
proB	EG10768	b0242	N	E	E	E	E	E	E
proC	EG10769	b0386	N	E	E	E	E	E	E
proP	EG11612	b4111	N	N	N	N	N	N	N
proS	EG10770	b0194	E	E	E	E	E	E	E
proV	EG10771	b2677	N	N	N	N	N	N	N
proW	EG10772	b2678	N	N	N	N	N	N	N
proX	EG10773	b2679	N	N	N	N	N	N	N
proY	G6233	b0402	N	N	N	N	N	N	N
prpB	G6196	b0331	N	N	N	N	N	N	N
prpC	G6198	b0333	N	N	N	N	N	N	N
prpD	G6199	b0334	N	N	N	N	N	N	N
prpE	G6200	b0335	N	N	N	N	N	N	N
prs	EG10774	b1207	E	E	E	N	N	N	N
psd	EG10775	b4160	E	E	E	E	E	E	E
pspE	EG10780	b1308	N	N	N	N	N	N	N
pssA	EG10781	b2585	E	E	E	E	E	E	E
pstA	EG10782	b3726	N	N	N	N	N	N	N
pstB	EG10783	b3725	N	N	N	N	N	N	N
pstC	EG10784	b3727	N	N	N	N	N	N	N
pstS	EG10734	b3728	N	N	N	N	N	N	N
psuG	EG12033	b2165	N	N	N	N	N	N	N
psuK	EG11646	b2166	N	N	N	N	N	N	N
psuT	EG12032	b2164	N	N	N	N	N	N	N
pta	EG20173	b2297	N	N	N	N	N	N	N
ptsG	EG10787	b1101	N	N	N	N	N	N	N
ptsH	EG10788	b2415	N	E	N	N	N	N	N
ptsI	EG10789	b2416	N	E	E	N	N	N	N
purA	EG10790	b4177	N	E	E	E	E	E	E
purB	EG11314	b1131	E	E	E	E	E	E	E
purC	EG10791	b2476	N	E	E	E	E	E	E
purD	EG10792	b4005	N	E	E	E	E	E	E
purE	EG10793	b0523	N	E	E	E	E	E	E
purF	EG10794	b2312	N	E	E	E	E	E	E
purH	EG10795	b4006	N	E	E	E	E	E	E
purK	EG10796	b0522	N	E	E	E	E	E	E
purL	EG10797	b2557	N	E	E	E	E	E	E
purM	EG10798	b2499	N	E	E	E	E	E	E
purN	EG10799	b2500	N	N	N	N	N	N	N
purT	EG11809	b1849	N	N	N	N	N	N	N
purU	EG11819	b1232	N	N	N	N	N	N	N
putA	EG10801	b1014	N	N	N	N	N	N	N
putP	EG10802	b1015	N	N	N	N	N	N	N
puuA	G6644	b1297	N	N	N	N	N	N	N
puuB	EG11822	b1301	N	N	N	N	N	N	N
puuC	EG10036	b1300	N	N	N	N	N	N	N
puuD	G6645	b1298	N	N	N	N	N	N	N
puuE	G6646	b1302	N	N	N	N	N	N	N
puuP	G6643	b1296	N	N	N	N	N	N	N
pykA	EG10803	b1854	N	N	N	N	N	N	N
pykF	EG10804	b1676	N	N	N	N	N	N	N
pyrB	EG10805	b4245	N	E	E	E	E	E	E
pyrC	EG10806	b1062	N	E	E	E	E	E	E
pyrD	EG10807	b0945	N	E	E	E	E	E	E
pyrE	EG10808	b3642	N	E	E	E	E	E	E
pyrF	EG10809	b1281	N	E	E	E	E	E	E
pyrG	EG10810	b2780	E	E	E	E	E	E	E
pyrH	EG11539	b0171	E	E	E	E	E	E	E
pyrI	EG10811	b4244	N	N	N	E	E	E	E
queA	EG10812	b0405	N	N	N	N	N	N	N
queC	G6245	b0444	N	N	N	N	N	N	N
queD	G7431	b2765	N	N	N	N	N	N	N
queF	G7452	b2794	N	N	N	N	N	N	N
ravA	EG11731	b3746	N	N	N	N	N	N	N
rbsA	EG10814	b3749	N	N	N	N	N	N	N
rbsB	EG10815	b3751	N	N	N	N	N	N	N
rbsC	EG10816	b3750	N	N	N	N	N	N	N
rbsD	EG10817	b3748	N	N	N	N	N	N	N
rbsK	EG10818	b3752	N	N	N	N	N	N	N
rdgB	G7530	b2954	N	N	N	N	N	N	N
rdoA	EG11831	b3859	N	N	N	N	N	N	N
relA	EG10835	b2784	N	N	N	N	N	N	N
rfaD	EG10838	b3619	N	N	N	N	N	E	E
rfaE	G7590	b3052	N	N	N	N	N	E	E
rfbA	EG11978	b2039	N	N	N	N	N	N	N
rfbB	EG12412	b2041	N	N	N	N	N	N	N
rfbC	EG11979	b2038	N	N	N	N	N	N	N
rfbD	EG12411	b2040	N	N	N	N	N	N	N
rfe	EG10840	b3784	N	N	N	N	N	N	N
rffA	EG11456	b3791	N	N	N	N	N	N	N
rffC	EG11455	b3790	N	N	N	N	N	N	N
rffD	EG11452	b3787	N	N	N	N	N	N	N
rffE	EG11451	b3786	N	N	N	N	N	N	N
rffG	EG11453	b3788	N	N	N	N	N	N	N
rffH	EG11454	b3789	N	N	N	N	N	N	N
rffM	EG11458	b3794	N	N	N	N	N	N	N
rffT	G7800	b4481	N	N	N	N	N	N	N
rhaM	EG11865	b3901	N	N	N	N	N	N	N
rhaT	EG11313	b3907	N	N	N	N	N	N	N
rhtA	EG12134	b0813	N	N	N	N	N	N	N
rhtB	EG11469	b3824	N	N	N	N	N	N	N
rhtC	EG11468	b3823	N	N	N	N	N	N	N
ribA	EG11331	b1277	E	E	E	E	E	E	E
ribB	EG10465	b3041	E	E	E	E	E	E	E
ribC	EG11406	b1662	E	E	E	E	E	E	E
ribD	EG11321	b0414	E	E	E	E	E	E	E
ribE	EG11322	b0415	E	E	E	E	E	E	E
ribF	EG11079	b0025	E	E	E	E	E	E	E
rihA	G6358	b0651	N	N	N	N	N	N	N
rihB	EG12030	b2162	N	N	N	N	N	N	N
rihC	EG11082	b0030	N	N	N	N	N	N	N
rimK	EG10852	b0852	N	N	N	N	N	N	N
rimO	G6435	b0835	N	N	N	N	N	N	N
rlmA	EG12207	b1822	N	N	N	N	N	N	N
rlmB	G7845	b4180	N	N	N	N	N	N	N
rlmC	G6449	b0859	N	N	N	N	N	N	N
rlmD	EG11247	b2785	N	N	N	N	N	N	N
rlmE	EG11507	b3179	N	N	N	N	N	N	N
rlmF	G6416	b0807	N	N	N	N	N	N	N
rlmG	G7603	b3084	N	N	N	N	N	N	N
rlmH	EG11254	b0636	N	N	N	N	N	N	N
rlmI	G6501	b0967	N	N	N	N	N	N	N
rlmJ	EG12234	b3499	N	N	N	N	N	N	N
rlmL	G6488	b0948	N	N	N	N	N	N	N
rlmM	EG11794	b2806	N	N	N	N	N	N	N
rlmN	EG12401	b2517	N	N	N	N	N	N	N
rpe	M004	b3386	N	N	N	N	N	N	N
rpiA	EG11443	b2914	N	N	N	N	N	N	N
rpiB	EG11827	b4090	N	N	N	N	N	N	N
rrrD	G6310	b0555	N	N	N	N	N	N	N
rsgA	G7841	b4161	N	N	N	N	N	N	N
rsmA	EG10523	b0051	N	N	N	N	N	N	N
rsmB	EG12163	b3289	N	N	N	N	N	N	N
rsmC	G7950	b4371	N	N	N	N	N	N	N
rsmD	EG10343	b3465	N	N	N	N	N	N	N
rsmE	EG12366	b2946	N	N	N	N	N	N	N
rsmF	G7008	b1835	N	N	N	N	N	N	N
rsmG	EG10376	b3740	N	N	N	N	N	N	N
rsmH	EG11085	b0082	N	N	N	N	N	N	N
rsmI	G7641	b3146	E	E	E	E	E	E	E
rsmJ	EG12233	b3497	N	N	N	N	N	N	N
rutA	G6523	b1012	N	N	N	N	N	N	N
rutB	G6522	b1011	N	N	N	N	N	N	N
rutC	G6521	b1010	N	N	N	N	N	N	N
rutD	G6520	b1009	N	N	N	N	N	N	N
rutE	G6519	b1008	N	N	N	N	N	N	N
sad	G6811	b1525	N	N	N	N	N	N	N
satP	EG11512	b0010	N	N	N	N	N	N	N
sbp	EG10929	b3917	N	N	N	N	N	N	N
scpA	EG11444	b2917	N	N	N	N	N	N	N
scpB	G7516	b2919	N	N	N	N	N	N	N
scpC	G7517	b2920	N	N	N	N	N	N	N
sdaA	EG10930	b1814	N	N	N	N	N	N	N
sdaB	EG11623	b2797	N	N	N	N	N	N	N
sdaC	EG12142	b2796	N	N	N	N	N	N	N
sdhA	EG10931	b0723	N	N	N	N	N	N	N
sdhB	EG10932	b0724	N	N	N	N	N	N	N
sdhC	EG10933	b0721	N	N	N	N	N	N	N
sdhD	EG10934	b0722	N	N	N	N	N	N	N
selA	EG10941	b3591	N	N	N	N	N	N	N
selB	EG10942	b3590	N	N	N	N	N	N	N
selD	EG10943	b1764	N	N	N	N	N	N	N
serA	EG10944	b2913	N	E	E	N	N	N	N
serB	EG10945	b4388	N	E	E	N	N	N	N
serC	EG10946	b0907	N	E	E	N	N	N	N
serS	EG10947	b0893	E	E	E	E	E	E	E
setA	EG11754	b0070	N	N	N	N	N	N	N
setB	EG12034	b2170	N	N	N	N	N	N	N
sgbH	EG12285	b3581	N	N	N	N	N	N	N
sgbU	EG12286	b3582	N	N	N	N	N	N	N
shiA	G7067	b1981	N	N	N	N	N	N	N
sodA	EG10953	b3908	N	N	N	N	N	N	N
sodB	EG10954	b1656	N	N	N	N	N	N	N
sodC	G6886	b1646	N	N	N	N	N	N	N
speA	EG10959	b2938	N	N	N	N	N	N	N
speB	EG10960	b2937	N	N	N	N	N	N	N
speC	EG10961	b2965	N	N	N	N	N	N	N
speD	EG10962	b0120	N	N	N	N	N	E	E
speE	EG10963	b0121	N	N	N	N	N	E	E
speF	EG10964	b0693	N	N	N	N	N	N	N
speG	G6842	b1584	N	N	N	N	N	N	N
spoT	EG10966	b3650	E	E	E	N	N	N	N
srlA	G8210	b2702	N	N	N	N	N	N	N
srlB	EG10970	b2704	N	N	N	N	N	N	N
srlD	EG10971	b2705	N	N	N	N	N	N	N
srlE	EG10969	b2703	N	N	N	N	N	N	N
sseA	EG11600	b2521	N	N	N	N	N	N	N
sstT	EG12732	b3089	N	N	N	N	N	N	N
ssuA	G6478	b0936	N	N	N	N	N	N	N
ssuB	EG12358	b0933	N	N	N	N	N	N	N
ssuC	G6476	b0934	N	N	N	N	N	N	N
ssuD	G6477	b0935	N	N	N	N	N	N	N
ssuE	G6479	b0937	N	N	N	N	N	N	N
sthA	EG11428	b3962	N	N	N	N	N	N	N
sucA	EG10979	b0726	N	N	N	N	N	N	N
sucB	EG10980	b0727	N	N	N	N	N	N	N
sucC	EG10981	b0728	N	N	N	N	N	N	N
sucD	EG10982	b0729	N	N	N	N	N	N	N
sufS	G6906	b1680	N	N	N	N	N	N	N
suhB	EG10983	b2533	E	E	E	N	N	N	N
tadA	EG11372	b2559	E	E	E	E	E	E	E
talA	EG11797	b2464	N	N	N	N	N	N	N
talB	EG11556	b0008	N	N	N	N	N	N	N
tam	G6806	b1519	N	N	N	N	N	N	N
tauA	G6217	b0365	N	N	N	N	N	N	N
tauB	G6218	b0366	N	N	N	N	N	N	N
tauC	G6219	b0367	N	N	N	N	N	N	N
tauD	EG12423	b0368	N	N	N	N	N	N	N
tbpA	EG11574	b0068	N	N	N	N	N	N	N
tdcB	EG10990	b3117	N	N	N	N	N	N	N
tdcC	EG10991	b3116	N	N	N	N	N	N	N
tdcD	EG11172	b3115	N	N	N	N	N	N	N
tdcE	G7627	b3114	N	N	N	N	N	N	N
tdcG	G7624	b4471	N	N	N	N	N	N	N
tdh	EG10993	b3616	N	N	N	N	N	N	N
tdk	EG10994	b1238	N	N	N	N	N	N	N
tehB	EG11884	b1430	N	N	N	N	N	N	N
tesA	EG11542	b0494	N	N	N	N	N	N	N
tesB	EG10995	b0452	N	N	N	N	N	N	N
tgt	EG10996	b0406	N	N	N	N	N	N	N
thiC	EG11585	b3994	N	N	N	N	N	N	N
thiD	G7135	b2103	N	N	N	N	N	N	N
thiE	EG11586	b3993	N	N	N	N	N	N	N
thiF	EG11587	b3992	N	N	N	N	N	N	N
thiG	EG11589	b3991	N	N	N	N	N	N	N
thiH	EG11590	b3990	N	N	N	N	N	N	N
thiI	G6238	b0423	N	N	N	N	N	N	N
thiK	G6566	b1106	N	N	N	N	N	N	N
thiL	G6234	b0417	E	E	E	N	N	N	N
thiM	M007	b2104	N	N	N	N	N	N	N
thiP	EG11573	b0067	N	N	N	N	N	N	N
thiQ	EG11572	b0066	N	N	N	N	N	N	N
thiS	G1	b4407	N	N	N	N	N	N	N
thrA	EG10998	b0002	N	E	E	N	N	N	N
thrB	EG10999	b0003	N	E	E	E	E	E	E
thrC	EG11000	b0004	N	E	E	E	E	E	E
thrS	EG11001	b1719	E	E	E	E	E	E	E
thyA	EG11002	b2827	N	E	E	E	E	E	E
tilS	G6096	b0188	E	E	E	E	E	E	E
tktA	EG11427	b2935	N	N	N	N	N	N	N
tktB	EG12100	b2465	N	N	N	N	N	N	N
tmcA	G7297	b2474	N	N	N	N	N	N	N
tmk	EG12302	b1098	E	E	E	E	E	E	E
tnaA	EG11005	b3708	N	N	N	N	N	N	N
tnaB	EG11006	b3709	N	N	N	N	N	N	N
tolC	EG11009	b3035	N	N	N	N	N	N	N
tonB	EG11012	b1252	N	N	N	N	N	N	N
torA	EG11814	b0997	N	N	N	N	N	N	N
torC	EG11815	b0996	N	N	N	N	N	N	N
torY	G7023	b1873	N	N	N	N	N	N	N
torZ	G7022	b1872	N	N	N	N	N	N	N
tpiA	EG11015	b3919	N	N	N	N	N	N	N
tppB	G6877	b1634	N	N	N	N	N	N	N
tpx	G6660	b1324	N	N	N	N	N	N	N
tqsA	G6859	b1601	N	N	N	N	N	N	N
treA	EG11017	b1197	N	N	N	N	N	N	N
treB	EG12127	b4240	N	N	N	N	N	N	N
treC	EG11402	b4239	N	N	N	N	N	N	N
treF	EG12245	b3519	N	N	N	N	N	N	N
trkG	EG11020	b1363	N	N	N	N	N	N	N
trkH	EG11021	b3849	N	N	N	N	N	N	N
trmA	EG11022	b3965	N	N	N	N	N	N	N
trmD	EG11023	b2607	E	E	E	E	E	E	E
trmH	EG10967	b3651	N	N	N	N	N	N	N
trmI	EG11779	b2960	N	N	N	N	N	N	N
trmJ	G7327	b2532	N	N	N	N	N	N	N
trmL	EG11888	b3606	N	N	N	N	N	N	N
trpA	EG11024	b1260	N	E	E	E	E	E	E
trpB	EG11025	b1261	N	E	E	E	E	E	E
trpC	EG11026	b1262	N	E	E	E	E	E	E
trpD	EG11027	b1263	N	E	E	E	E	E	E
trpE	EG11028	b1264	N	E	E	E	E	E	E
trpS	EG11030	b3384	E	E	E	E	E	E	E
trxB	EG11032	b0888	N	N	N	N	E	N	E
tsx	EG11035	b0411	N	N	N	N	N	N	N
ttdA	EG11168	b3061	N	N	N	N	N	N	N
ttdB	EG11169	b3062	N	N	N	N	N	N	N
ttdT	EG12393	b3063	N	N	N	N	N	N	N
tynA	EG13139	b1386	N	N	N	N	N	N	N
tyrA	EG11039	b2600	N	E	E	E	E	E	E
tyrB	EG11040	b4054	N	N	N	N	N	N	N
tyrP	EG11041	b1907	N	N	N	N	N	N	N
tyrS	EG11043	b1637	E	E	E	E	E	E	E
uacT	G7507	b2888	N	N	N	N	N	N	N
ubiA	EG11370	b4040	E	E	E	N	N	E	E
ubiC	EG11369	b4039	N	N	N	N	N	E	E
ubiD	EG11396	b3843	E	E	E	N	N	N	N
ubiE	EG11473	b3833	N	E	N	N	N	E	E
ubiF	G6365	b0662	N	N	N	N	N	E	E
ubiG	EG11143	b2232	N	N	E	N	N	E	E
ubiH	EG11324	b2907	N	N	E	N	N	E	E
ubiI	EG11333	b2906	N	N	N	N	N	E	E
ubiX	EG11044	b2311	N	N	N	N	N	N	N
udk	EG11701	b2066	N	N	N	N	N	N	N
udp	EG11045	b3831	N	N	N	N	N	N	N
ugd	G7091	b2028	N	N	N	N	N	N	N
ugpA	EG11046	b3452	N	N	N	N	N	N	N
ugpB	EG11047	b3453	N	N	N	N	N	N	N
ugpC	EG11048	b3450	N	N	N	N	N	N	N
ugpE	EG11049	b3451	N	N	N	N	N	N	N
ugpQ	EG11050	b3449	N	N	N	N	N	N	N
uhpT	EG11054	b3666	N	N	N	N	N	N	N
uidA	EG11055	b1617	N	N	N	N	N	N	N
uidB	EG11658	b1616	N	N	N	N	N	N	N
ulaA	G7856	b4193	N	N	N	N	N	N	N
ulaB	EG12494	b4194	N	N	N	N	N	N	N
ulaC	EG12495	b4195	N	N	N	N	N	N	N
ulaD	G7858	b4196	N	N	N	N	N	N	N
ulaE	G7859	b4197	N	N	N	N	N	N	N
ulaG	G7855	b4192	N	N	N	N	N	N	N
umpG	EG11817	b2744	N	N	N	N	N	N	N
umpH	EG10634	b0675	N	N	N	N	N	N	N
upp	EG11332	b2498	N	N	N	N	N	N	N
uraA	EG12129	b2497	N	N	N	N	N	N	N
ushA	EG11060	b0480	N	N	N	N	N	N	N
uxaA	EG12734	b3091	N	N	N	N	N	N	N
uxaB	EG11065	b1521	N	N	N	N	N	N	N
uxaC	G81	b3092	N	N	N	N	N	N	N
uxuA	EG11066	b4322	N	N	N	N	N	N	N
uxuB	EG20248	b4323	N	N	N	N	N	N	N
valS	EG11067	b4258	E	E	E	E	E	E	E
waaA	EG10520	b3633	E	E	E	E	E	E	E
waaB	EG11351	b3628	N	N	N	N	N	E	E
waaC	EG11189	b3621	N	N	N	N	N	E	E
waaF	EG12210	b3620	N	N	N	N	N	E	E
waaG	EG11339	b3631	N	N	N	N	N	E	E
waaI	EG11352	b3627	N	N	N	N	N	E	E
waaJ	EG11353	b3626	N	N	N	N	N	E	E
waaP	EG11340	b3630	N	N	N	N	N	E	E
waaQ	EG11341	b3632	N	N	N	N	N	E	E
waaU	EG11423	b3623	E	E	E	N	N	E	E
waaY	EG11425	b3625	N	N	N	N	N	E	E
wbbI	EG11983	b2034	N	N	N	N	N	N	N
wrbA	EG11540	b1004	N	N	N	N	N	N	N
wzb	G7106	b2061	N	N	N	N	N	N	N
wzc	G7105	b2060	N	N	N	N	N	N	N
wzxE	EG11486	b3792	N	N	N	N	N	N	N
xanP	EG11194	b3654	N	N	N	N	N	N	N
xanQ	G7501	b2882	N	N	N	N	N	N	N
xapA	G85	b2407	N	N	N	N	N	N	N
xapB	EG13159	b2406	N	N	N	N	N	N	N
xdhA	G7485	b2866	N	N	N	N	N	N	N
xdhB	G7486	b2867	N	N	N	N	N	N	N
xdhC	G7487	b2868	N	N	N	N	N	N	N
xylA	EG11074	b3565	N	N	N	N	N	N	N
xylB	EG11075	b3564	N	N	N	N	N	N	N
xylE	EG11076	b4031	N	N	N	N	N	N	N
xylF	EG20252	b3566	N	N	N	N	N	N	N
xylG	EG12275	b3567	N	N	N	N	N	N	N
xylH	EG12276	b3568	N	N	N	N	N	N	N
yagE	G6140	b0268	N	N	N	N	N	N	N
yagF	G6141	b0269	N	N	N	N	N	N	N
yahA	EG11236	b0315	N	N	N	N	N	N	N
ybaS	G6261	b0485	N	N	N	N	N	N	N
ybcF	EG12384	b0521	N	N	N	N	N	N	N
ybhA	EG11239	b0766	N	N	N	N	N	N	N
ybiV	G6425	b0822	N	N	N	N	N	N	N
ybjE	G6458	b0874	N	N	N	N	N	N	N
ybjG	G6439	b0841	N	N	N	N	N	N	N
ybjI	G6442	b0844	N	N	N	N	N	N	N
yccX	G6502	b0968	N	N	N	N	N	N	N
ycdT	G6532	b1025	N	N	N	N	N	N	N
yceF	EG11438	b1087	N	N	N	N	N	N	N
yciA	EG11121	b1253	N	N	N	N	N	N	N
ycjG	G6661	b1325	N	N	N	N	N	N	N
ycjU	G6655	b1317	N	N	N	N	N	N	N
ydaM	G6673	b1341	N	N	N	N	N	N	N
ydbK	G6701	b1378	N	N	N	N	N	N	N
yddG	EG12713	b1473	N	N	N	N	N	N	N
ydeA	EG11636	b1528	N	N	N	N	N	N	N
ydfG	EG12345	b1539	N	N	N	N	N	N	N
ydiB	EG11234	b1692	N	N	N	N	N	N	N
ydiF	EG12432	b1694	N	N	N	N	N	N	N
ydiO	G6918	b1695	N	N	N	N	N	N	N
ydjG	G6958	b1771	N	N	N	N	N	N	N
yeaE	G6967	b1781	N	N	N	N	N	N	N
yeaG	G6969	b1783	N	N	N	N	N	N	N
yeaP	G6980	b1794	N	N	N	N	N	N	N
yegS	G7123	b2086	N	N	N	N	N	N	N
yeiG	EG12026	b2154	N	N	N	N	N	N	N
yeiR	EG12104	b2173	N	N	N	N	N	N	N
yfaU	G7158	b2245	N	N	N	N	N	N	N
yfaW	G7160	b2247	N	N	N	N	N	N	N
yfbR	G7185	b2291	N	N	N	N	N	N	N
yfbT	G7187	b2293	N	N	N	N	N	N	N
yfdE	G7234	b2371	N	N	N	N	N	N	N
yfdR	G7230	b2361	N	N	N	N	N	N	N
yfeX	G7266	b2431	N	N	N	N	N	N	N
yfgF	G7314	b2503	N	N	N	N	N	N	N
yfiC	EG11538	b2575	N	N	N	N	N	N	N
ygaH	G7406	b2683	N	N	N	N	N	N	N
ygaZ	G7405	b2682	N	N	N	N	N	N	N
ygeX	G7490	b2871	N	N	N	N	N	N	N
yggF	EG11245	b2930	N	N	N	N	N	N	N
yghZ	G7558	b3001	N	N	N	N	N	N	N
ygiF	EG11603	b3054	N	N	N	N	N	N	N
ygiN	EG12657	b3029	N	N	N	N	N	N	N
yhdE	EG11298	b3248	N	N	N	N	N	N	N
yhhW	G7756	b3439	N	N	N	N	N	N	N
yhjH	EG12252	b3525	N	N	N	N	N	N	N
yiaK	EG12279	b3575	N	N	N	N	N	N	N
yiaM	EG12281	b3577	N	N	N	N	N	N	N
yiaN	EG12282	b3578	N	N	N	N	N	N	N
yiaO	EG12283	b3579	N	N	N	N	N	N	N
yibQ	EG12298	b3614	N	N	N	N	N	N	N
yicI	EG11685	b3656	N	N	N	N	N	N	N
yidA	EG11195	b3697	N	N	N	N	N	N	N
yieF	EG11723	b3713	N	N	N	N	N	N	N
yieH	EG11725	b3715	N	N	N	N	N	N	N
yigB	EG11202	b3812	N	N	N	N	N	N	N
yigL	EG11470	b3826	N	N	N	N	N	N	N
yihO	EG11841	b3876	N	N	N	N	N	N	N
yihS	EG11845	b3880	N	N	N	N	N	N	N
yihT	EG11846	b3881	N	N	N	N	N	N	N
yihU	EG11847	b3882	N	N	N	N	N	N	N
yihV	EG11848	b3883	N	N	N	N	N	N	N
yihX	EG11850	b3885	N	N	N	N	N	N	N
yjbB	EG11919	b4020	N	N	N	N	N	N	N
yjdL	EG12469	b4130	N	N	N	N	N	N	N
yjeF	EG11758	b4167	N	N	N	N	N	N	N
yjfF	EG12439	b4231	N	N	N	N	N	N	N
yjhG	G7910	b4297	N	N	N	N	N	N	N
yjhH	G7911	b4298	N	N	N	N	N	N	N
yjiA	EG10021	b4352	N	N	N	N	N	N	N
yjjG	EG12115	b4374	N	N	N	N	N	N	N
yjjL	EG12587	b4356	N	N	N	N	N	N	N
yjjN	G7945	b4358	N	N	N	N	N	N	N
yjjX	EG12600	b4394	N	N	N	N	N	N	N
yliI	G6437	b0837	N	N	N	N	N	N	N
yneH	G6810	b1524	N	N	N	N	N	N	N
ynfE	G6845	b1587	N	N	N	N	N	N	N
ynfF	G6846	b1588	N	N	N	N	N	N	N
ynfG	G6847	b1589	N	N	N	N	N	N	N
ynfH	G6848	b1590	N	N	N	N	N	N	N
yniC	G6932	b1727	N	N	N	N	N	N	N
yqaB	G7408	b2690	N	N	N	N	N	N	N
yqhD	G7564	b3011	N	N	N	N	N	N	N
yqjH	G7593	b3070	N	N	N	N	N	N	N
yrfG	G7742	b3399	N	N	N	N	N	N	N
ytfG	G7868	b4211	N	N	N	N	N	N	N
ytfQ	EG12517	b4227	N	N	N	N	N	N	N
ytfR	EG12518	b4485	N	N	N	N	N	N	N
ytfT	EG12520	b4230	N	N	N	N	N	N	N
zitB	G6393	b0752	N	N	N	N	N	N	N
zntA	EG12215	b3469	N	N	N	N	N	N	N
znuA	G7017	b1857	N	N	N	N	N	N	N
znuB	EG12368	b1859	N	N	N	N	N	N	N
znuC	G7018	b1858	N	N	N	N	N	N	N
zupT	EG11167	b3040	N	N	N	N	N	N	N
zwf	EG11221	b1852	N	N	N	N	N	N	N

## Sheet: Supplementary Table 4
Genes not present in EcoCyc-18.0-GEM which are associated with reactions in EcoCyc
Gene	EcoCyc frame ID	Blattner ID	Experimentally essential on LB?	Experimentally essential on glucose (Broad criteria)	Experimentally essential on glycerol (broad criteria)
aceK	EG10026	b4016	N	N	N
acpH	EG11095	b0404	N	N	N
acpS	EG10247	b2563	E	E	E
acpT	EG12221	b3475	N	N	N
acrA	EG11703	b0463	N	N	N
acrB	EG11704	b0462	N	N	N
acrD	EG10014	b2470	N	N	N
acrE	EG10266	b3265	N	N	N
acrF	EG10267	b3266	N	N	N
ada	EG10029	b2213	N	N	N
ahr	EG11436	b4269	N	N	N
aidB	EG11811	b4187	N	N	N
alkA	EG11222	b2068	N	N	N
amiA	EG11823	b2435	N	N	N
amiB	EG11363	b4169	N	N	N
amiC	G7458	b2817	N	N	N
ampC	EG10040	b4150	N	N	N
amyA	EG11387	b1927	N	N	N
araA	EG10052	b0062	N	N	N
araB	EG10053	b0063	N	N	N
araD	EG10055	b0061	N	N	N
arfB	EG12354	b0191	N	N	N
azoR	G6731	b1412	N	N	N
bcr	EG11419	b2182	N	N	N
bcsZ	EG12258	b3531	N	N	N
casA	G7430	b2760	N	N	N
casB	G7429	b2759	N	N	N
casC	G7428	b2758	N	N	N
casD	G7427	b2757	N	N	N
casE	G7426	b2756	N	N	N
cca	EG10136	b3056	E	E	E
chiA	EG11237	b3338	N	N	N
chpB	EG12096	b4225	N	N	N
cirA	EG10155	b2155	N	N	N
citX	G6340	b0614	N	N	N
clpA	EG10156	b0882	N	N	N
clpP	EG10158	b0437	N	N	N
clpX	EG10159	b0438	N	N	N
crcB	EG12209	b0624	N	N	N
csgE	G6545	b1039	N	N	N
csgF	G6544	b1038	N	N	N
csgG	G6543	b1037	N	N	N
dacA	EG10201	b0632	N	N	N
dacC	EG10203	b0839	N	N	N
dacD	EG11893	b2010	N	N	N
dam	EG10204	b3387	N	N	N
dcm	EG10211	b1961	N	N	N
dcp	EG10212	b1538	N	N	N
degP	EG10463	b0161	N	N	N
degQ	G7682	b3234	N	N	N
dinB	G6115	b0231	N	N	N
dnaB	EG10236	b4052	E	E	E
dnaE	EG10238	b0184	E	E	E
dnaG	EG10239	b3066	E	E	E
dnaQ	EG10243	b0215	N	N	N
dsbA	EG11297	b3860	N	N	N
dsbC	EG11070	b2893	N	N	N
dsbG	G6333	b0604	N	N	N
elaD	G7176	b2269	N	N	N
emrA	EG11354	b2685	N	N	N
emrB	EG11439	b2686	N	N	N
emrD	EG11693	b3673	N	N	N
emrK	G7233	b2368	N	N	N
emrY	EG13283	b2367	N	N	N
emtA	G6622	b1193	N	N	N
endA	EG11336	b2945	N	N	N
eptA	EG11613	b4114	N	N	N
eptC	EG11914	b3955	N	N	N
erfK	G7073	b1990	N	N	N
fhuA	EG10302	b0150	N	N	N
fhuB	EG10303	b0153	N	N	N
fhuC	EG10304	b0151	N	N	N
fhuD	EG10305	b0152	N	N	N
fhuE	EG10306	b1102	N	N	N
fiu	G6414	b0805	N	N	N
fklB	G7865	b4207	N	N	N
fkpA	G7716	b3347	N	N	N
fkpB	EG11080	b0028	N	N	N
ftsH	EG11506	b3178	E	E	E
gcd	EG10369	b0124	N	N	N
ghoS	G7830	b4128	N	N	N
glgA	EG10377	b3429	N	N	N
glgB	EG10378	b3432	N	N	N
glgP	EG10380	b3428	N	N	N
glgX	EG10381	b3431	N	N	N
glnD	EG11411	b0167	N	N	N
glnE	EG11602	b3053	N	N	N
glpG	EG10397	b3424	N	N	N
gspO	EG11359	b3335	N	N	N
gstA	G6878	b1635	N	N	N
gstB	G6438	b0838	N	N	N
gyrA	EG10423	b2231	E	E	E
gyrB	EG10424	b3699	E	E	E
hcr	G6456	b0872	N	N	N
hflC	EG10435	b4175	N	N	N
hflK	EG10436	b4174	N	N	N
higB	G7602	b3083	N	N	N
hipA	EG10443	b1507	N	N	N
hsdM	EG10458	b4349	N	N	N
hsdR	EG10459	b4350	N	N	N
hsdS	EG10460	b4348	N	N	N
hycB	EG10475	b2724	N	N	N
hycC	EG10476	b2723	N	N	N
hycD	EG10477	b2722	N	N	N
hycE	EG10478	b2721	N	N	N
hycF	EG10479	b2720	N	N	N
hycG	EG10480	b2719	N	N	N
hycI	G7414	b2717	N	N	N
hypF	EG11551	b2712	N	N	N
hyuA	G7492	b2873	N	N	N
iap	EG10488	b2753	N	N	N
insI-1	G6131	b0256	N	N	N
insI-2	G6725	b1404	N	N	N
insI-3	G7905	b4284	N	N	N
lacZ	EG10527	b0344	N	N	N
lepB	EG10530	b2568	E	E	E
lgt	EG12128	b2828	E	E	E
lhgO	EG12387	b2660	N	N	N
ligA	EG10534	b2411	E	E	E
ligB	EG11334	b3647	N	N	N
ligT	EG12330	b0147	N	N	N
lnt	EG10168	b0657	E	E	E
loiP	EG11291	b2936	N	N	N
lon	EG10542	b0439	N	N	N
lspA	EG10548	b0027	E	E	E
macA	G6461	b0878	N	N	N
macB	G6462	b0879	N	N	N
malS	EG11316	b3571	N	N	N
malX	EG10563	b1621	N	N	N
map	EG10570	b0168	E	E	E
mcrA	EG10573	b1159	N	N	N
mcrB	EG10574	b4346	N	N	N
mcrC	EG10575	b4345	N	N	N
mdtA	G7113	b2074	N	N	N
mdtB	G7114	b2075	N	N	N
mdtC	G7115	b2076	N	N	N
mdtE	EG12240	b3513	N	N	N
mdtF	EG12241	b3514	N	N	N
mdtG	EG11343	b1053	N	N	N
mdtK	EG12400	b1663	N	N	N
mdtL	EG11720	b3710	N	N	N
mdtN	EG11954	b4082	N	N	N
mdtO	EG11953	b4081	N	N	N
mdtP	EG11952	b4080	N	N	N
mltA	G7457	b2813	N	N	N
mltB	G7410	b2701	N	N	N
mltC	G7533	b2963	N	N	N
mltD	EG10246	b0211	N	N	N
mltF	EG11373	b2558	N	N	N
mnmA	EG11344	b1133	N	N	N
mnmE	EG10997	b3706	N	N	N
mnmG	EG10375	b3741	N	N	N
moaD	EG11597	b0784	N	N	N
moaE	EG11598	b0785	N	N	N
moeB	EG10154	b0826	N	N	N
mqsR	G7572	b3022	N	N	N
mscK	G6255	b0465	N	N	N
mscL	EG11180	b3291	N	N	N
mscS	EG11160	b2924	N	N	N
mtfA	G7063	b1976	N	N	N
mug	EG12717	b3068	N	N	N
mutH	EG10624	b2831	N	N	N
mutL	EG11281	b4170	N	N	N
mutM	EG10329	b3635	N	N	N
mutS	EG10625	b2733	N	N	N
mutY	EG10627	b2961	N	N	N
nagB	EG10633	b0678	N	N	N
nei	G6383	b0714	N	N	N
nemA	G6890	b1650	N	N	N
nfi	EG11915	b3998	N	N	N
nfo	EG10651	b2159	N	N	N
nfsA	EG11261	b0851	N	N	N
nfsB	EG50005	b0578	N	N	N
norV	G7413	b2710	N	N	N
norW	EG12450	b2711	N	N	N
nrdG	G812	b4237	N	N	N
nrfA	EG11781	b4070	N	N	N
nrfB	EG11945	b4071	N	N	N
nrfC	EG11946	b4072	N	N	N
nrfD	EG11947	b4073	N	N	N
nth	EG10662	b1633	N	N	N
nudE	G7740	b3397	N	N	N
ogt	EG10668	b1335	N	N	N
ompG	G6657	b1319	N	N	N
ompN	G6700	b1377	N	N	N
ompT	EG10673	b0565	N	N	N
oppA	EG10674	b1243	N	N	N
orn	G7842	b4162	E	E	E
pagP	EG12180	b0622	N	N	N
pcnB	EG10690	b0143	N	N	N
pepP	EG10697	b2908	N	N	N
pflA	EG10028	b0902	N	N	N
pgaA	G6531	b1024	N	N	N
phoE	EG10729	b0241	N	N	N
phr	EG10736	b0708	N	N	N
pinE	EG10737	b1158	N	N	N
pldA	EG10738	b3821	N	N	N
pnp	EG10743	b3164	N	N	N
polA	EG10746	b3863	E	E	E
polB	EG10747	b0060	N	N	N
ppiA	EG10757	b3363	N	N	N
ppiB	EG10758	b0525	N	N	N
ppiC	EG12352	b3775	N	N	N
ppk	EG11510	b2501	N	N	N
ppx	EG11403	b2502	N	N	N
prc	EG10760	b1830	N	N	N
prlC	EG11441	b3498	N	N	N
prmA	EG11497	b3259	N	N	N
pth	EG10785	b1204	E	E	E
ptrA	EG10786	b2821	N	N	N
ptrB	EG11004	b1845	N	N	N
qor	EG11492	b4051	N	N	N
queG	G7843	b4166	N	N	N
rbn	G7175	b2268	N	N	N
recB	EG10824	b2820	N	N	N
recC	EG10825	b2822	N	N	N
recD	EG10826	b2819	N	N	N
recE	EG10827	b1350	N	N	N
recF	EG10828	b3700	N	N	N
recG	EG10829	b3652	N	N	N
recJ	EG10830	b2892	N	N	N
recO	EG10832	b2565	N	N	N
recQ	EG10833	b3822	N	N	N
recR	EG10834	b0472	N	N	N
relE	EG11131	b1563	N	N	N
rep	EG10837	b3778	N	N	N
rfbX	EG11980	b2037	N	N	N
rhaA	EG11867	b3903	N	N	N
rhaB	EG11868	b3904	N	N	N
rhaD	EG11866	b3902	N	N	N
rimI	EG10850	b4373	N	N	N
rimJ	EG10851	b1066	N	N	N
rimL	EG10853	b1427	N	N	N
rluA	EG12609	b0058	N	N	N
rluB	EG12433	b1269	N	N	N
rluC	EG11118	b1086	N	N	N
rluD	EG12098	b2594	N	N	N
rluE	G6581	b1135	N	N	N
rluF	EG11921	b4022	N	N	N
rna	EG10856	b0611	N	N	N
rnb	EG11620	b1286	N	N	N
rnc	EG10857	b2567	E	E	E
rnd	EG10858	b1804	N	N	N
rne	EG10859	b1084	E	E	E
rng	EG11299	b3247	N	N	N
rnhA	EG10860	b0214	N	N	N
rnhB	EG10861	b0183	N	N	N
rnlA	G7365	b2630	N	N	N
rnpA	EG10862	b3704	E	E	E
rnpB	EG30069	b3123	N	N	N
rnr	EG11259	b4179	N	N	N
rnt	EG11547	b1652	N	N	N
rph	EG10863	b3643	N	N	N
rpoA	EG10893	b3295	E	E	E
rpoB	EG10894	b3987	E	E	E
rpoC	EG10895	b3988	E	E	E
rppH	G7459	b2830	N	N	N
rsuA	EG12044	b2183	N	N	N
rtcA	G7750	b4475	N	N	N
rtcB	G7751	b3421	N	N	N
ruvA	RUVA	b1861	N	N	N
ruvB	RUVB	b1860	N	N	N
ruvC	EG10925	b1863	N	N	N
sbcB	EG10926	b2011	N	N	N
sbmA	EG10928	b0377	N	N	N
sgbE	EG12287	b3583	N	N	N
sixA	G7211	b2340	N	N	N
slt	EG10950	b4392	N	N	N
slyD	EG11663	b3349	N	N	N
solA	G6556	b1059	N	N	N
sppA	EG10968	b1766	N	N	N
surA	EG10985	b0053	N	N	N
tag	EG10986	b3549	N	N	N
tatA	G7806	b3836	N	N	N
tatB	G7808	b3838	N	N	N
tatC	EG11479	b3839	N	N	N
tatE	EG11305	b0627	N	N	N
tehA	EG11883	b1429	N	N	N
tig	EG11003	b0436	N	N	N
topA	EG11013	b1274	E	E	E
topB	EG11014	b1763	N	N	N
truA	EG10454	b2318	N	N	N
truB	EG11177	b3166	N	N	N
truC	G7449	b2791	N	N	N
truD	G7422	b2745	N	N	N
tsaB	G6991	b1807	E	E	E
ulaF	G7860	b4198	N	N	N
umuC	EG11056	b1184	N	N	N
umuD	EG11057	b1183	N	N	N
ung	EG11058	b2580	N	N	N
uvrA	EG11061	b4058	N	N	N
uvrB	EG11062	b0779	N	N	N
uvrC	EG11063	b1913	N	N	N
uvrD	EG11064	b3813	N	N	N
waaH	EG11266	b3615	N	N	N
waaL	EG11424	b3622	N	N	N
waaS	EG11350	b3629	N	N	N
waaZ	EG11426	b3624	N	N	N
xseA	EG11072	b2509	N	N	N
xseB	EG11098	b0422	N	N	N
xthA	EG11073	b1749	N	N	N
yafO	G6117	b0233	N	N	N
yafQ	G6109	b0225	N	N	N
yahK	G6190	b0325	N	N	N
ybbB	EG11768	b0503	N	N	N
ybdL	G6329	b0600	N	N	N
ybiS	G6422	b0819	N	N	N
ycbB	EG11253	b0925	N	N	N
ycfS	G6571	b1113	N	N	N
yejA	EG12037	b2177	N	N	N
yejB	EG12038	b2178	N	N	N
yejE	EG12040	b2179	N	N	N
yejF	EG12041	b2180	N	N	N
yfcF	G7193	b2301	N	N	N
yfcG	G7194	b2302	N	N	N
yfeW	G7265	b2430	N	N	N
yghU	G7553	b2989	N	N	N
ygjK	G7599	b3080	N	N	N
yhaV	G7629	b3130	N	N	N
yhdJ	EG11498	b3262	N	N	N
ymdB	G6550	b1045	N	N	N
ynhG	G6904	b1678	N	N	N
ynjE	G6952	b1757	N	N	N
yoeB	G0-9121	b4539	N	N	N
yohF	EG12019	b2137	N	N	N
ypdE	G7247	b2384	N	N	N
ypdF	G7248	b2385	N	N	N
yqjG	G7616	b3102	N	N	N

## Sheet: Supplementary Table 5
Genes present in iJO1366 that are not present in EcoCyc-18.0
Gene	EcoCyc frame ID	Blattner ID	Experimentally essential on LB?	Experimentally essential on glucose (Broad criteria)	Experimentally essential on glycerol (broad criteria)
acpH	EG11095	b0404	N	N	N
acpS	EG10247	b2563	E	E	E
acpT	EG12221	b3475	N	N	N
acrA	EG11703	b0463	N	N	N
acrB	EG11704	b0462	N	N	N
acrD	EG10014	b2470	N	N	N
acrE	EG10266	b3265	N	N	N
acrF	EG10267	b3266	N	N	N
amiA	EG11823	b2435	N	N	N
amiB	EG11363	b4169	N	N	N
amiC	G7458	b2817	N	N	N
amyA	EG11387	b1927	N	N	N
araA	EG10052	b0062	N	N	N
araB	EG10053	b0063	N	N	N
araD	EG10055	b0061	N	N	N
argO	EG11159	b2923	N	N	N
arnD	G7169	b2256	N	N	N
atpI	EG10106	b3739	N	N	N
cirA	EG10155	b2155	N	N	N
citX	G6340	b0614	N	N	N
cyaY	EG11653	b3807	N	N	N
dacA	EG10201	b0632	N	N	N
dacC	EG10203	b0839	N	N	N
dacD	EG11893	b2010	N	N	N
ddpA	G6781	b1487	N	N	N
ddpB	G6780	b1486	N	N	N
ddpC	G6779	b1485	N	N	N
ddpD	G6778	b1484	N	N	N
ddpF	G6777	b1483	N	N	N
dipZ	EG12178	b4136	N	N	N
dsbA	EG11297	b3860	N	N	N
dsbB	EG11393	b1185	N	N	N
dsbC	EG11070	b2893	N	N	N
dsbG	G6333	b0604	N	N	N
emtA	G6622	b1193	N	N	N
fhuA	EG10302	b0150	N	N	N
fhuB	EG10303	b0153	N	N	N
fhuC	EG10304	b0151	N	N	N
fhuD	EG10305	b0152	N	N	N
fhuE	EG10306	b1102	N	N	N
fhuF	G7949	b4367	N	N	N
fiu	G6414	b0805	N	N	N
fldA	EG10318	b0684	E	E	E
fldB	EG12697	b2895	N	N	N
focB	G7309	b2492	N	N	N
gcd	EG10369	b0124	N	N	N
glgA	EG10377	b3429	N	N	N
glgB	EG10378	b3432	N	N	N
glgP	EG10380	b3428	N	N	N
glgX	EG10381	b3431	N	N	N
grcA	EG11784	b2579	N	N	N
grxA	EG10417	b0849	N	N	N
grxB	EG12688	b1064	N	N	N
grxC	EG12294	b3610	N	N	N
grxD	EG12181	b1654	N	N	N
gudX	G7446	b2788	N	N	N
hcaT	G7330	b2536	N	N	N
hemX	EG10433	b3803	N	N	N
hscC	G6357	b0650	N	N	N
hycB	EG10475	b2724	N	N	N
hycC	EG10476	b2723	N	N	N
hycD	EG10477	b2722	N	N	N
hycE	EG10478	b2721	N	N	N
hycF	EG10479	b2720	N	N	N
hycG	EG10480	b2719	N	N	N
hyfJ	G7307	b2490	N	N	N
iscA	EG12132	b2528	N	N	N
iscU	G7324	b2529	N	N	N
lacZ	EG10527	b0344	N	N	N
ligA	EG10534	b2411	E	E	E
lnt	EG10168	b0657	E	E	E
lplT	EG12455	b2835	N	N	N
lpp	EG10544	b1677	N	N	N
malS	EG11316	b3571	N	N	N
malX	EG10563	b1621	N	N	N
mltA	G7457	b2813	N	N	N
mltB	G7410	b2701	N	N	N
mltC	G7533	b2963	N	N	N
mltF	EG11373	b2558	N	N	N
moaC	EG11666	b0783	N	N	N
moaD	EG11597	b0784	N	N	N
moaE	EG11598	b0785	N	N	N
mobB	EG11828	b3856	N	N	N
moeB	EG10154	b0826	N	N	N
nagB	EG10633	b0678	N	N	N
narJ	EG10641	b1226	N	N	N
narW	EG10645	b1466	N	N	N
nfsB	EG50005	b0578	N	N	N
norV	G7413	b2710	N	N	N
norW	EG12450	b2711	N	N	N
nrdG	G812	b4237	N	N	N
nrfA	EG11781	b4070	N	N	N
nrfB	EG11945	b4071	N	N	N
nrfC	EG11946	b4072	N	N	N
nrfD	EG11947	b4073	N	N	N
nudE	G7740	b3397	N	N	N
ompA	EG10669	b0957	N	N	N
ompG	G6657	b1319	N	N	N
ompL	G7814	b3875	N	N	N
ompN	G6700	b1377	N	N	N
oppA	EG10674	b1243	N	N	N
osmF	EG12012	b2131	N	N	N
paaD	G6712	b1391	N	N	N
pagP	EG12180	b0622	N	N	N
pflA	EG10028	b0902	N	N	N
pflC	EG11911	b3952	N	N	N
pflD	EG11910	b3951	N	N	N
phoE	EG10729	b0241	N	N	N
pldA	EG10738	b3821	N	N	N
plsX	EG11437	b1090	N	N	N
ppk	EG11510	b2501	N	N	N
ppx	EG11403	b2502	N	N	N
rfbX	EG11980	b2037	N	N	N
rhaA	EG11867	b3903	N	N	N
rhaB	EG11868	b3904	N	N	N
rhaD	EG11866	b3902	N	N	N
rutF	G6518	b1007	N	N	N
rutG	G6517	b1006	N	N	N
sapD	EG12304	b1291	N	N	N
sgbE	EG12287	b3583	N	N	N
sgcE	G7914	b4301	N	N	N
slt	EG10950	b4392	N	N	N
solA	G6556	b1059	N	N	N
sufA	EG11378	b1684	N	N	N
sufB	G6909	b1683	N	N	N
sufC	G6908	b1682	N	N	N
sufD	G6907	b1681	N	N	N
sufE	G6905	b1679	N	N	N
trkA	EG11019	b3290	N	N	N
trxA	EG11031	b3781	N	N	N
trxC	EG11887	b2582	N	N	N
ubiB	EG11476	b3835	E	E	E
ulaF	G7860	b4198	N	N	N
waaL	EG11424	b3622	N	N	N
waaS	EG11350	b3629	N	N	N
waaZ	EG11426	b3624	N	N	N
wbbH	EG11982	b2035	N	N	N
wbbJ	EG11984	b2033	N	N	N
wbbK	EG11985	b2032	N	N	N
wcaK	G7096	b2045	N	N	N
wzyE	EG11457	b3793	E	E	E
wzzB	G7090	b2027	N	N	N
wzzE	EG11295	b3785	N	N	N
yaaJ	EG11555	b0007	N	N	N
yahI	G6188	b0323	N	N	N
ybbW	G6280	b0511	N	N	N
ybgC	EG11110	b0736	N	N	N
ydcS	G6751	b1440	N	N	N
ydcT	G6752	b1441	N	N	N
ydcU	G6753	b1442	N	N	N
ydcV	G6754	b1443	N	N	N
ydgI	G6861	b1605	N	N	N
ydjI	G6960	b1773	N	N	N
yeaV	G6987	b1801	N	N	N
yehW	EG12009	b2128	N	N	N
yehX	EG12010	b2129	N	N	N
yehY	EG12011	b2130	N	N	N
ygbL	G7419	b2738	N	N	N
ygiH	EG11674	b3059	N	N	N
yhfW	G7732	b3380	N	N	N
yidK	EG11706	b3679	N	N	N
ykgE	G6176	b0306	N	N	N
ykgF	G6177	b0307	N	N	N
ykgG	G6178	b0308	N	N	N
yqeA	G7493	b2874	N	N	N
yrbG	EG12802	b3196	N	N	N
ytfE	G7866	b4209	N	N	N
ytjC	EG12164	b4395	N	N	N

## Sheet: Supplementary Table 6
Genes present in EcoCyc-18.0-GEM that are not present in iJO1366
Gene	EcoCyc frame ID	Blattner ID	Experimentally essential on LB?	Experimentally essential on glucose (Broad criteria)	Experimentally essential on glycerol (broad criteria)
aaeA	G7686	b3241	N	N	N
aaeB	G7685	b3240	N	N	N
aat	EG11112	b0885	N	N	N
abgA	G6670	b1338	N	N	N
abgB	G6669	b1337	N	N	N
abgT	EG12853	b1336	N	N	N
adeQ	EG11691	b3664	N	N	N
aes	EG11101	b0476	N	N	N
ahpC	EG11384	b0605	N	N	N
ahpF	EG11385	b0606	N	N	N
alaB	G0-9281	NIL	N	N	N
alaE	G7399	b2670	N	N	N
alkB	EG10037	b2212	N	N	N
allE	G6284	b0515	N	N	N
amiD	G6452	b0867	N	N	N
ampH	EG12867	b0376	N	N	N
argK	EG11445	b2918	N	N	N
ascB	EG10085	b2716	N	N	N
aslA	EG10089	b3801	N	N	N
bfr	EG10113	b3336	N	N	N
bglB	EG10114	b3721	N	N	N
birA	EG10123	b3973	E	E	E
caiA	EG11560	b0039	N	N	N
chbA	EG10142	b1736	N	N	N
chbB	EG10140	b1738	N	N	N
chbC	EG10141	b1737	N	N	N
chbG	EG12198	b1733	N	N	N
cheB	EG10147	b1883	N	N	N
cheR	EG10148	b1884	N	N	N
chiP	G6370	b0681	N	N	N
citC	G6344	b0618	N	N	N
clsC	G6551	b1046	N	N	N
cmoA	G7020	b1870	N	N	N
cmoB	G7021	b1871	N	N	N
cmtA	EG11792	b2933	N	N	N
cmtB	EG11791	b2934	N	N	N
cobB	G6577	b1120	N	N	N
cpdA	G7579	b3032	N	N	N
curA	G6760	b1449	N	N	N
cydX	G0-10441	b4515	N	N	N
dbpA	EG10210	b1343	N	N	N
def	EG11440	b3287	E	E	E
der	G7319	b2511	E	E	E
dgcZ	EG11643	b1535	N	N	N
dosC	G6784	b1490	N	N	N
dsdX	EG10250	b2365	N	N	N
dtd	EG11852	b3887	N	N	N
dusA	EG11932	b4049	N	N	N
dusB	EG11311	b3260	N	N	N
dusC	EG12022	b2140	N	N	N
efeB	EG11735	b1019	N	N	N
emrE	EG10629	b0543	N	N	N
entH	EG11105	b0597	N	N	N
epmA	EG11211	b4155	N	N	N
epmB	G7836	b4146	N	N	N
epmC	G7201	b2326	N	N	N
etk	EG11826	b0981	N	N	N
etp	G6503	b0982	N	N	N
fadH	G36	b3081	N	N	N
fadM	G6244	b0443	N	N	N
fdx	EG11328	b2525	N	N	N
fsr	G6256	b0479	N	N	N
ftnA	EG10921	b1905	N	N	N
ftsW	EG10344	b0089	E	E	E
fucU	EG10355	b2804	N	N	N
ghxP	EG11939	b4064	N	N	N
ghxQ	G7503	b4464	N	N	N
gluQ	EG11362	b0144	N	N	N
gmr	G6639	b1285	N	N	N
hchA	G7055	b1967	N	N	N
hcp	G6457	b0873	N	N	N
hdhA	EG10425	b1619	N	N	N
hflX	EG10437	b4173	N	N	N
hinT	EG12172	b1103	N	N	N
hscA	EG12130	b2526	N	N	N
hypB	EG10484	b2727	N	N	N
iadA	G7925	b4328	N	N	N
ilvG_1	G8221	b3767	N	N	N
ilvG_2	EG10498	b3768	N	N	N
ilvM	EG10501	b3769	N	N	N
kduD	EG12361	b2842	N	N	N
kefF	EG11568	b0046	N	N	N
lacA	EG10524	b0342	N	N	N
leuE	G6984	b1798	N	N	N
lptD	EG11569	b0054	E	E	E
lptE	EG10855	b0641	E	E	E
lsrA	G6800	b1513	N	N	N
lsrB	G6803	b1516	N	N	N
lsrC	G6801	b1514	N	N	N
lsrD	G6802	b1515	N	N	N
lsrG	G6805	b1518	N	N	N
lsrK	G6798	b1511	N	N	N
mdtM	EG12576	b4337	N	N	N
menI	G6912	b1686	N	N	N
mepH	G6892	b1655	N	N	N
mepM	EG10013	b1856	N	N	N
mepS	G7147	b2175	N	N	N
miaA	EG10595	b4171	N	N	N
miaB	G6364	b0661	N	N	N
mnaT	G6759	b1448	N	N	N
mnmC	G7199	b2324	N	N	N
mntP	G6999	b1821	N	N	N
msrC	G7005	b1832	N	N	N
mtgA	G7668	b3208	N	N	N
nanM	G7920	b4310	N	N	N
nepI	EG11689	b3662	N	N	N
nudL	EG12693	b1813	N	N	N
opgB	EG12591	b4359	N	N	N
opgE	G6418	b0815	N	N	N
paaI	G6717	b1396	N	N	N
paoA	G6157	b0286	N	N	N
paoB	G6156	b0285	N	N	N
paoC	G6155	b0284	N	N	N
pcm	EG10689	b2743	N	N	N
pepE	EG11920	b4021	N	N	N
pepQ	EG10698	b3847	N	N	N
pepT	EG11549	b1127	N	N	N
pgaB	G6530	b1023	N	N	N
pgaC	G6529	b1022	N	N	N
pgaD	G6528	b1021	N	N	N
pgpC	EG11371	b2560	N	N	N
phnC	EG10713	b4106	N	N	N
phnD	EG10714	b4105	N	N	N
phnE_1	EG11283	b4104	N	N	N
phnG	EG10716	b4101	N	N	N
phnH	EG10717	b4100	N	N	N
phnI	EG10718	b4099	N	N	N
phnJ	EG10719	b4098	N	N	N
phnL	EG10721	b4096	N	N	N
phnM	EG10722	b4095	N	N	N
phnO	EG10724	b4093	N	N	N
phnP	EG10725	b4092	N	N	N
plaP	EG11896	b2014	N	N	N
pncC	G7409	b2700	N	N	N
pphA	G7011	b1838	N	N	N
pphB	G7415	b2734	N	N	N
prmB	EG12449	b2330	N	N	N
prmC	EG12424	b1212	E	E	E
proY	G6233	b0402	N	N	N
prpE	G6200	b0335	N	N	N
psuG	EG12033	b2165	N	N	N
psuK	EG11646	b2166	N	N	N
psuT	EG12032	b2164	N	N	N
queA	EG10812	b0405	N	N	N
ravA	EG11731	b3746	N	N	N
rdoA	EG11831	b3859	N	N	N
rhaM	EG11865	b3901	N	N	N
rimK	EG10852	b0852	N	N	N
rimO	G6435	b0835	N	N	N
rlmA	EG12207	b1822	N	N	N
rlmB	G7845	b4180	N	N	N
rlmC	G6449	b0859	N	N	N
rlmD	EG11247	b2785	N	N	N
rlmE	EG11507	b3179	N	N	N
rlmF	G6416	b0807	N	N	N
rlmG	G7603	b3084	N	N	N
rlmH	EG11254	b0636	N	N	N
rlmI	G6501	b0967	N	N	N
rlmJ	EG12234	b3499	N	N	N
rlmL	G6488	b0948	N	N	N
rlmM	EG11794	b2806	N	N	N
rlmN	EG12401	b2517	N	N	N
rrrD	G6310	b0555	N	N	N
rsmA	EG10523	b0051	N	N	N
rsmB	EG12163	b3289	N	N	N
rsmC	G7950	b4371	N	N	N
rsmD	EG10343	b3465	N	N	N
rsmE	EG12366	b2946	N	N	N
rsmF	G7008	b1835	N	N	N
rsmG	EG10376	b3740	N	N	N
rsmH	EG11085	b0082	N	N	N
rsmI	G7641	b3146	E	E	E
rsmJ	EG12233	b3497	N	N	N
satP	EG11512	b0010	N	N	N
selB	EG10942	b3590	N	N	N
sgbU	EG12286	b3582	N	N	N
tadA	EG11372	b2559	E	E	E
tehB	EG11884	b1430	N	N	N
tgt	EG10996	b0406	N	N	N
tilS	G6096	b0188	E	E	E
tmcA	G7297	b2474	N	N	N
tpx	G6660	b1324	N	N	N
tqsA	G6859	b1601	N	N	N
trmA	EG11022	b3965	N	N	N
trmD	EG11023	b2607	E	E	E
trmH	EG10967	b3651	N	N	N
trmI	EG11779	b2960	N	N	N
trmJ	G7327	b2532	N	N	N
trmL	EG11888	b3606	N	N	N
uacT	G7507	b2888	N	N	N
ubiI	EG11333	b2906	N	N	N
uidA	EG11055	b1617	N	N	N
uidB	EG11658	b1616	N	N	N
umpH	EG10634	b0675	N	N	N
wrbA	EG11540	b1004	N	N	N
wzb	G7106	b2061	N	N	N
wzc	G7105	b2060	N	N	N
yagE	G6140	b0268	N	N	N
yagF	G6141	b0269	N	N	N
yahA	EG11236	b0315	N	N	N
ybjE	G6458	b0874	N	N	N
ybjI	G6442	b0844	N	N	N
ycdT	G6532	b1025	N	N	N
yceF	EG11438	b1087	N	N	N
yciA	EG11121	b1253	N	N	N
ycjU	G6655	b1317	N	N	N
ydaM	G6673	b1341	N	N	N
ydiF	EG12432	b1694	N	N	N
ydiO	G6918	b1695	N	N	N
ydjG	G6958	b1771	N	N	N
yeaG	G6969	b1783	N	N	N
yeaP	G6980	b1794	N	N	N
yegS	G7123	b2086	N	N	N
yeiR	EG12104	b2173	N	N	N
yfaU	G7158	b2245	N	N	N
yfaW	G7160	b2247	N	N	N
yfbT	G7187	b2293	N	N	N
yfdE	G7234	b2371	N	N	N
yfdR	G7230	b2361	N	N	N
yfeX	G7266	b2431	N	N	N
yfgF	G7314	b2503	N	N	N
yfiC	EG11538	b2575	N	N	N
ygiF	EG11603	b3054	N	N	N
yhdE	EG11298	b3248	N	N	N
yhhW	G7756	b3439	N	N	N
yhjH	EG12252	b3525	N	N	N
yibQ	EG12298	b3614	N	N	N
yicI	EG11685	b3656	N	N	N
yidA	EG11195	b3697	N	N	N
yieF	EG11723	b3713	N	N	N
yieH	EG11725	b3715	N	N	N
yigB	EG11202	b3812	N	N	N
yihO	EG11841	b3876	N	N	N
yihS	EG11845	b3880	N	N	N
yihT	EG11846	b3881	N	N	N
yihV	EG11848	b3883	N	N	N
yihX	EG11850	b3885	N	N	N
yjbB	EG11919	b4020	N	N	N
yjeF	EG11758	b4167	N	N	N
yjhG	G7910	b4297	N	N	N
yjhH	G7911	b4298	N	N	N
yjiA	EG10021	b4352	N	N	N
yniC	G6932	b1727	N	N	N
yqhD	G7564	b3011	N	N	N
yqjH	G7593	b3070	N	N	N
yrfG	G7742	b3399	N	N	N
ytfG	G7868	b4211	N	N	N

## Sheet: Supplementary Table 7
Aerobic Biolog PM simulation results
Biolog PM well	EcoCyc frame ID	Experimental growth observed?	Simulation growth observed?
PMA carbon source test + L-arabinose	MIX0-420	Y	Y
PMA carbon source test + <i>N</i>-acetyl-D-glucosamine	MIX0-421	Y	Y
PMA carbon source test + D-glucarate	MIX0-422	Y	Y
PMA carbon source test + succinate	MIX0-423	Y	Y
PMA carbon source test + D-galactose	MIX0-424	Y	Y
PMA carbon source test + asp	MIX0-425	Y	Y
PMA carbon source test + D-alanine	MIX0-427	Y	Y
PMA carbon source test + trehalose	MIX0-428	Y	Y
PMA carbon source test + D-mannose	MIX0-429	Y	Y
PMA carbon source test + D-serine	MIX0-431	Y	Y
PMA carbon source test + D-sorbitol	MIX0-432	Y	Y
PMA carbon source test + glycerol	MIX0-433	Y	Y
PMA carbon source test + L-fucose	MIX0-434	Y	Y
PMA carbon source test + D-glucuronate	MIX0-435	Y	Y
PMA carbon source test + D-gluconate	MIX0-436	Y	Y
PMA carbon source test + <i>sn</i>-glycerol-3-phosphate	MIX0-437	Y	Y
PMA carbon source test + D-xylose	MIX0-438	Y	Y
PMA carbon source test + (<i>S</i>)-lactate	MIX0-439	Y	Y
PMA carbon source test + D-mannitol	MIX0-441	Y	Y
PMA carbon source test + D-glucose-6-phosphate	MIX0-443	Y	Y
PMA carbon source test + D-galactono-1,4-lactone	MIX0-444	Y	Y
PMA carbon source test + (<i>RS</i>)-malate	MIX0-445	Y	Y
PMA carbon source test + D-ribose	MIX0-446	Y	Y
PMA carbon source test + L-rhamnose	MIX0-447	Y	Y
PMA carbon source test + D-fructose	MIX0-448	Y	Y
PMA carbon source test + acetate	MIX0-449	Y	Y
PMA carbon source test + &alpha;-D-glucose	MIX0-450	Y	Y
PMA carbon source test + maltose	MIX0-451	Y	Y
PMA carbon source test + melibiose	MIX0-452	Y	Y
PMA carbon source test + thymidine	MIX0-453	Y	Y
PMA carbon source test + D-aspartate	MIX0-455	N	N
PMA carbon source test + glucosaminate	MIX0-456	N	N
PMA carbon source test + L-1,2-propanediol	MIX0-457	N	N
PMA carbon source test + 2-oxoglutarate	MIX0-458	Y	Y
PMA carbon source test + 2-oxobutanoate	MIX0-459	Y	Y
PMA carbon source test + lactose	MIX0-460	Y	Y
PMA carbon source test + lactulose	MIX0-461	Y	N
PMA carbon source test + sucrose	MIX0-462	N	N
PMA carbon source test + uridine	MIX0-463	Y	Y
PMA carbon source test + gln	MIX0-464	Y	Y
PMA carbon source test + <i>meso</i>-tartrate	MIX0-465	Y	N
PMA carbon source test + &alpha;-D-glucose 1-phosphate	MIX0-466	Y	Y
PMA carbon source test + D-fructose-6-phosphate	MIX0-467	Y	Y
PMA carbon source test + D-ribitol	MIX0-468	N	N
PMA carbon source test + maltotriose	MIX0-469	Y	Y
PMA carbon source test + deoxyadenosine	MIX0-470	Y	Y
PMA carbon source test + adenosine	MIX0-471	Y	Y
PMA carbon source test + citrate	MIX0-472	N	Y
PMA carbon source test + <I>myo</I>-inositol	MIX0-473	N	N
PMA carbon source test + D-threonine	MIX0-474	N	N
PMA carbon source test + fumarate	MIX0-475	Y	Y
PMA carbon source test + propionate	MIX0-476	Y	Y
PMA carbon source test + D-galactarate	MIX0-477	Y	Y
PMA carbon source test + glycolate	MIX0-478	Y	Y
PMA carbon source test + glyoxylate	MIX0-479	Y	Y
PMA carbon source test + cellobiose	MIX0-480	N	Y
PMA carbon source test + inosine	MIX0-481	Y	Y
PMA carbon source test + glycyl-L-glutamate	MIX0-482	Y	Y
PMA carbon source test + propane-1,2,3-tricarboxylate	MIX0-483	N	N
PMA carbon source test + ser	MIX0-484	Y	Y
PMA carbon source test + thr	MIX0-485	Y	Y
PMA carbon source test + ala	MIX0-486	Y	Y
PMA carbon source test + <i>N</i>-acetyl-D-mannosamine	MIX0-488	Y	Y
PMA carbon source test + mono-methyl hydrogen succinate	MIX0-489	Y	N
PMA carbon source test + methyl pyruvate	MIX0-490	Y	N
PMA carbon source test + (R)-malate	MIX0-491	Y	Y
PMA carbon source test + (<i>S</i>)-malate	MIX0-492	Y	Y
PMA carbon source test + glycylproline	MIX0-493	Y	Y
PMA carbon source test + 4-hydroxyphenylacetate	MIX0-494	N	N
PMA carbon source test + 3-hydroxyphenylacetate	MIX0-495	N	N
PMA carbon source test + tyramine	MIX0-496	N	N
PMA carbon source test + &beta;-L-lyxopyranose	MIX0-498	Y	Y
PMA carbon source test + pyruvate	MIX0-500	Y	Y
PMA carbon source test + D-galacturonate	MIX0-501	Y	Y
PMA carbon source test + 2-phenylethylamine	MIX0-502	N	N
PMA carbon source test + ethanolamine	MIX0-503	N	Y
PMA carbon source test + chondroitin sulfate C	MIX0-504	N	N
PMA carbon source test + &alpha;-cyclodextrin	MIX0-505	N	N
PMA carbon source test + &gamma;-cyclodextrin	MIX0-507	N	N
PMA carbon source test + a dextrin	MIX0-508	Y	N
PMA carbon source test + an inulin	MIX0-510	N	N
PMA carbon source test + a laminaran	MIX0-511	N	N
PMA carbon source test + an N-acetyl-D-galactosamine	MIX0-514	N	N
PMA carbon source test + <i>N</i>-acetylneuraminate	MIX0-515	Y	Y
PMA carbon source test + D-allose	MIX0-516	Y	Y
PMA carbon source test + (R)-amygdalin	MIX0-517	N	N
PMA carbon source test + D-arabinose	MIX0-518	N	N
PMA carbon source test + D-arabitol	MIX0-519	N	N
PMA carbon source test + hydroquinone-O-&beta;-D-glucopyranoside	MIX0-521	N	N
PMA carbon source test + 2'-deoxyribose	MIX0-522	N	N
PMA carbon source test + erythritol	MIX0-523	N	N
PMA carbon source test + 3-O-&beta;-D-galactopyranosyl-D-arabinose	MIX0-525	Y	N
PMA carbon source test + L-glucose	MIX0-527	N	N
PMA carbon source test + methyl-&beta;-D-galactoside	MIX0-531	Y	N
PMA carbon source test + 1-O-methyl-&beta;-D-glucuronate	MIX0-533	Y	N
PMA carbon source test + methyl &alpha;-D-mannopyranoside	MIX0-534	N	N
PMA carbon source test + raffinose	MIX0-537	N	N
PMA carbon source test + salicin	MIX0-538	N	N
PMA carbon source test + sedoheptulose anhydride	MIX0-539	N	N
PMA carbon source test + L-sorbose	MIX0-540	N	N
PMA carbon source test + stachyose	MIX0-541	N	N
PMA carbon source test + D-tagatose	MIX0-542	N	N
PMA carbon source test + D-xylitol	MIX0-543	N	N
PMA carbon source test + <i>N</i>-acetyl -D- glucosaminitol	MIX0-544	N	N
PMA carbon source test + 4-aminobutyrate	MIX0-545	N	Y
PMA carbon source test + 5-aminopentanoate	MIX0-546	N	N
PMA carbon source test + 2-butanoate	MIX0-547	N	N
PMA carbon source test + caprate	MIX0-548	N	N
PMA carbon source test + hexanoate	MIX0-549	N	N
PMA carbon source test + citraconate	MIX0-550	N	N
PMA carbon source test + D-glucosamine	MIX0-551	Y	Y
PMA carbon source test + 4-hydroxybenzoate	MIX0-552	N	N
PMA carbon source test + 3-hydroxybutanoate	MIX0-553	N	N
PMA carbon source test + 4-hydroxybutyrate	MIX0-554	N	N
PMA carbon source test + itaconate	MIX0-556	N	N
PMA carbon source test + 5-dehydro-D-gluconate	MIX0-557	Y	Y
PMA carbon source test + malonate	MIX0-558	N	N
PMA carbon source test + melibionate	MIX0-559	Y	N
PMA carbon source test + oxalate	MIX0-560	N	N
PMA carbon source test + L-quinate	MIX0-562	N	N
PMA carbon source test + sebacate	MIX0-563	N	N
PMA carbon source test + succinamate	MIX0-565	N	N
PMA carbon source test + D-tartrate	MIX0-566	N	Y
PMA carbon source test + <i>N</i>-acetyl-L-glutamate	MIX0-570	N	N
PMA carbon source test + arg	MIX0-571	N	Y
PMA carbon source test + gly	MIX0-572	N	Y
PMA carbon source test + his	MIX0-573	N	N
PMA carbon source test + L-homoserine	MIX0-574	N	N
PMA carbon source test + ile	MIX0-575	N	N
PMA carbon source test + leu	MIX0-576	N	N
PMA carbon source test + lys	MIX0-577	N	N
PMA carbon source test + met	MIX0-578	N	N
PMA carbon source test + L-ornithine	MIX0-579	N	Y
PMA carbon source test + phe	MIX0-580	N	N
PMA carbon source test + 5-oxoproline	MIX0-581	N	N
PMA carbon source test + val	MIX0-582	N	N
PMA carbon source test + a D,L-carnitine	MIX0-583	N	N
PMA carbon source test + sec-butylamine	MIX0-584	N	N
PMA carbon source test + 1-(4-hydroxyphenyl)-2-aminoethanol	MIX0-585	N	N
PMA carbon source test + putrescine	MIX0-586	N	Y
PMA carbon source test + (R,R)-2,3-butanediol	MIX0-588	N	N
PMA nitrogen source test + ammonia	MIX0-590	Y	Y
PMA nitrogen source test + nitrite	MIX0-591	N	Y
PMA nitrogen source test + nitrate	MIX0-592	N	Y
PMA nitrogen source test + urea	MIX0-593	N	N
PMA nitrogen source test + biuret	MIX0-594	N	N
PMA nitrogen source test + ala	MIX0-595	Y	Y
PMA nitrogen source test + arg	MIX0-596	Y	Y
PMA nitrogen source test + asn	MIX0-597	Y	Y
PMA nitrogen source test + asp	MIX0-598	Y	Y
PMA nitrogen source test + gln	MIX0-601	Y	Y
PMA nitrogen source test + gly	MIX0-602	Y	Y
PMA nitrogen source test + his	MIX0-603	N	N
PMA nitrogen source test + ile	MIX0-604	N	N
PMA nitrogen source test + leu	MIX0-605	N	N
PMA nitrogen source test + pro	MIX0-609	Y	Y
PMA nitrogen source test + ser	MIX0-610	Y	Y
PMA nitrogen source test + trp	MIX0-612	Y	Y
PMA nitrogen source test + tyr	MIX0-613	N	Y
PMA nitrogen source test + val	MIX0-614	N	N
PMA nitrogen source test + D-alanine	MIX0-615	Y	Y
PMA nitrogen source test + D-aspartate	MIX0-617	N	N
PMA nitrogen source test + D-glutamate	MIX0-618	N	N
PMA nitrogen source test + D-serine	MIX0-620	Y	Y
PMA nitrogen source test + L-citrulline	MIX0-622	N	N
PMA nitrogen source test + L-ornithine	MIX0-624	Y	Y
PMA nitrogen source test + 2-phthalimidoglutarate	MIX0-625	N	N
PMA nitrogen source test + 5-oxoproline	MIX0-626	N	N
PMA nitrogen source test + hydroxylamine	MIX0-627	N	N
PMA nitrogen source test + methylamine	MIX0-628	N	N
PMA nitrogen source test + n-amylamine	MIX0-629	N	N
PMA nitrogen source test + butylamine	MIX0-630	N	N
PMA nitrogen source test + ethylamine	MIX0-631	N	N
PMA nitrogen source test + ethanolamine	MIX0-632	N	Y
PMA nitrogen source test + ethylenediamine	MIX0-633	N	N
PMA nitrogen source test + histamine	MIX0-636	N	N
PMA nitrogen source test + 2-phenylethylamine	MIX0-637	N	N
PMA nitrogen source test + tyramine	MIX0-638	N	N
PMA nitrogen source test + acetamide	MIX0-639	N	N
PMA nitrogen source test + formamide	MIX0-640	N	N
PMA nitrogen source test + glucuronamide	MIX0-641	Y	N
PMA nitrogen source test + D-glucosamine	MIX0-642	Y	Y
PMA nitrogen source test + galactosamine	MIX0-643	N	N
PMA nitrogen source test + <i>N</i>-acetyl-D-glucosamine	MIX0-644	Y	Y
PMA nitrogen source test + an N-acetyl-D-galactosamine	MIX0-645	N	N
PMA nitrogen source test + adenosine	MIX0-648	Y	Y
PMA nitrogen source test + cytidine	MIX0-649	Y	Y
PMA nitrogen source test + cytosine	MIX0-650	Y	Y
PMA nitrogen source test + guanine	MIX0-651	N	Y
PMA nitrogen source test + thymine	MIX0-653	N	N
PMA nitrogen source test + thymidine	MIX0-654	N	N
PMA nitrogen source test + inosine	MIX0-657	N	N
PMA nitrogen source test + allantoin	MIX0-662	N	Y
PMA nitrogen source test + parabanate	MIX0-663	N	N
PMA nitrogen source test + 6-aminohexanoate	MIX0-666	N	N
PMA nitrogen source test + 5-aminopentanoate	MIX0-668	Y	N
PMA nitrogen source test + L-2-aminopentanoate	MIX0-669	N	N
PMA nitrogen source test + ala-gly	MIX0-670	Y	Y
PMA nitrogen source test + glycyl-L-glutamate	MIX0-671	Y	Y
PMA phosphorus source test + phosphate	MIX0-672	Y	Y
PMA phosphorus source test + diphosphate	MIX0-673	Y	Y
PMA phosphorus source test + trimetaphosphate	MIX0-674	Y	N
PMA phosphorus source test + PPP<SUB>i</SUB>	MIX0-675	Y	Y
PMA phosphorus source test + triethyl phosphate	MIX0-676	N	N
PMA phosphorus source test + adenosine 2'-monophosphate	MIX0-677	Y	Y
PMA phosphorus source test + AMP	MIX0-678	Y	Y
PMA phosphorus source test + adenosine 2'3'-cyclic monophosphate	MIX0-679	Y	Y
PMA phosphorus source test + <i>sn</i>-glycerol-3-phosphate	MIX0-682	Y	Y
PMA phosphorus source test + glycerol 2-phosphate	MIX0-683	Y	Y
PMA phosphorus source test + guanosine 2'-monophosphate	MIX0-685	Y	Y
PMA phosphorus source test + guanosine 3'-monophosphate	MIX0-686	Y	Y
PMA phosphorus source test + GMP	MIX0-687	Y	Y
PMA phosphorus source test + guanosine 2',3'-cyclic monophosphate	MIX0-688	Y	Y
PMA phosphorus source test + phosphoenolpyruvate	MIX0-690	Y	Y
PMA phosphorus source test + 2-phosphoglycolate	MIX0-691	Y	N
PMA phosphorus source test + &alpha;-D-glucose 1-phosphate	MIX0-692	Y	Y
PMA phosphorus source test + D-glucose-6-phosphate	MIX0-693	Y	Y
PMA phosphorus source test + 2-deoxy-D-glucose 6-phosphate	MIX0-694	Y	N
PMA phosphorus source test + D-glucosamine-6-phosphate	MIX0-695	Y	N
PMA phosphorus source test + 6-phospho-D-gluconate	MIX0-696	Y	N
PMA phosphorus source test + cytidine 2'-monophosphate	MIX0-697	Y	Y
PMA phosphorus source test + cytidine-3'-monophosphate	MIX0-698	Y	Y
PMA phosphorus source test + CMP	MIX0-699	Y	Y
PMA phosphorus source test + cytidine 2',3'-cyclic monophosphate	MIX0-700	Y	Y
PMA phosphorus source test + &alpha;-D-mannose 1-phosphate	MIX0-702	Y	N
PMA phosphorus source test + D-mannose 6-phosphate	MIX0-703	Y	Y
PMA phosphorus source test + cysteamine S-phosphate	MIX0-704	Y	Y
PMA phosphorus source test + N-phospho-L-arginine	MIX0-705	Y	N
PMA phosphorus source test + O-phospho-D-serine	MIX0-706	Y	N
PMA phosphorus source test + 3-phospho-L-serine	MIX0-707	Y	Y
PMA phosphorus source test + L-threonine O-3-phosphate	MIX0-708	Y	Y
PMA phosphorus source test + uridine 2'-monophosphate	MIX0-709	Y	Y
PMA phosphorus source test + uridine 3'-monophosphate	MIX0-710	Y	Y
PMA phosphorus source test + UMP	MIX0-711	Y	Y
PMA phosphorus source test + uridine 2'3'-cyclic monophosphate	MIX0-712	Y	Y
PMA phosphorus source test + uridine 3'5'-cyclic monophosphate	MIX0-713	N	N
PMA phosphorus source test + O-phospho-D-tyrosine	MIX0-714	Y	N
PMA phosphorus source test + O-phospho-L-tyrosine	MIX0-715	Y	Y
PMA phosphorus source test + creatine-phosphate	MIX0-716	Y	N
PMA phosphorus source test + phosphoryl-choline	MIX0-717	Y	Y
PMA phosphorus source test + phosphoryl-ethanolamine	MIX0-718	Y	Y
PMA phosphorus source test + thymidine 3'-monophosphate	MIX0-722	Y	Y
PMA phosphorus source test + dTMP	MIX0-723	Y	N
PMA phosphorus source test + thymidine 3'5'-cyclic monophosphate	MIX0-724	N	N
PMA sulfur source test + sulfate	MIX0-725	Y	Y
PMA sulfur source test + thiosulfate	MIX0-726	Y	Y
PMA sulfur source test + tetrathionate	MIX0-727	Y	N
PMA sulfur source test + thiophosphate	MIX0-728	Y	N
PMA sulfur source test + dithiophosphate	MIX0-729	Y	N
PMA sulfur source test + cys	MIX0-730	Y	N
PMA sulfur source test + D-cysteine	MIX0-731	Y	N
PMA sulfur source test + (<i>R</i>)-cysteate	MIX0-732	Y	N
PMA sulfur source test + cysteamine	MIX0-733	Y	N
PMA sulfur source test + 3-sulfinoalanine	MIX0-734	Y	N
PMA sulfur source test + <i>N</i>-acetyl-L-cysteine	MIX0-735	N	N
PMA sulfur source test + L-cystathionine	MIX0-737	Y	N
PMA sulfur source test + lanthionine	MIX0-738	Y	N
PMA sulfur source test + glutathione	MIX0-739	Y	Y
PMA sulfur source test + met	MIX0-740	Y	N
PMA sulfur source test + D-methionine	MIX0-741	Y	N
PMA sulfur source test + <i>N</i>-acetyl-DL-methionine	MIX0-742	Y	N
PMA sulfur source test + L-methionine <i>S</i>-oxide	MIX0-743	Y	N
PMA sulfur source test + L-Methionine sulfone	MIX0-744	N	N
PMA sulfur source test + djenkolate	MIX0-745	Y	N
PMA sulfur source test + thiourea	MIX0-746	Y	N
PMA sulfur source test + taurine	MIX0-750	Y	Y
PMA sulfur source test + hypotaurine	MIX0-751	Y	N
PMA sulfur source test + 1-butanesulfonate	MIX0-752	Y	Y
PMA sulfur source test + isethionate	MIX0-753	Y	Y
PMA sulfur source test + methanesulfonate	MIX0-754	Y	Y
PMA sulfur source test + sulfolane	MIX0-755	N	N
PMA sulfur source test + 4-aminobenzenesulfonate	MIX0-757	N	N
PMA phosphorus source test + phosphinate	MIX0-758	N	N
PMA phosphorus source test + 3'-adenosine monophosphate	MIX0-759	Y	Y
PMA phosphorus source test + cyclic-AMP	MIX0-760	Y	Y
PMA phosphorus source test + 2-phospho-D-glycerate	MIX0-761	Y	Y
PMA phosphorus source test + 3-phospho-D-glycerate	MIX0-762	Y	N
PMA phosphorus source test + 1D-<i>myo</i>-inositol 1,2,3,4,5,6-hexakisphosphate	MIX0-763	Y	Y
PMA sulfur source test + cysteinylglycine	MIX0-764	Y	Y
PMA sulfur source test + gly-met	MIX0-765	Y	N
PMA nitrogen source test + gly-met	MIX0-766	Y	Y
PMA nitrogen source test + methionine-alanine dipeptide	MIX0-767	Y	Y
PMA carbon source test + lactitol	MIX0-768	N	N
PMA nitrogen source test + gly-asn	MIX0-770	Y	Y
PMA nitrogen source test + gln	MIX0-771	Y	Y
PMA carbon source test + ala-gly	MIX0-772	Y	Y
PMA nitrogen source test + ala-leu	MIX0-774	Y	Y
PMA nitrogen source test + ala-thr	MIX0-775	Y	Y
PMA nitrogen source test + L-Ala-L-Glu	MIX0-776	Y	Y
PMA nitrogen source test + ala-his	MIX0-777	Y	Y
PMA carbon source test + gly-asp	MIX0-778	Y	Y
PMA carbon source test + bromosuccinate	MIX0-779	Y	N
PMA carbon source test + methyl D-lactate	MIX0-780	Y	N
PMA nitrogen source test + D,L-lactamide	MIX0-781	N	N
PMA nitrogen source test + ala-asp	MIX0-782	Y	Y
PMA nitrogen source test + ala-gln	MIX0-783	Y	Y
PMA carbon source test + methyl-&beta; -D-glucoside	MIX0-784	Y	Y
PMA carbon source test + methyl-&alpha;-D-galactopyranoside	MIX0-786	Y	N
PMA carbon source test + salicylate	MIX0-787	N	N
PMA carbon source test + D-ribono-1,4-lactone	MIX0-788	N	N
PMA carbon source test + melezitose	MIX0-789	N	N
PMA carbon source test + 2-hydroxybutyrate	MIX0-790	Y	N
PMA carbon source test + citramalate	MIX0-791	N	N
PMA nitrogen source test + <i>N</i>-acetyl-D,L-glutamate	MIX0-792	N	N
PMA carbon source test + &alpha;-hydroxyglutarate-&gamma;-lactone	MIX0-793	N	N
PMA carbon source test + L-galactono-1,4-lactone	MIX0-794	Y	N
PMA carbon source test + <i>trans</i>-4-hydroxy-L-proline	MIX0-796	N	N
PMA carbon source test + Tween 40	MIX0-798	N	N
PMA carbon source test + Tween 80	MIX0-799	N	N
Bochner defined minimal medium without carbon	MIX0-80	N	N
Bochner defined minimal medium without nitrogen	MIX0-81	N	N
Bochner defined minimal medium without sulfur	MIX0-82	N	N
Bochner defined minimal medium without phosphorous	MIX0-83	N	N

## Sheet: Supplementary Table 8
Anaerobic Biolog PM simulation results
Biolog PM well	EcoCyc frame ID	Experimental growth observed?	Simulation growth observed?
PMA carbon source test + L-arabinose	MIX0-420	Y	Y
PMA carbon source test + <i>N</i>-acetyl-D-glucosamine	MIX0-421	Y	Y
PMA carbon source test + D-glucarate	MIX0-422	Y	Y
PMA carbon source test + succinate	MIX0-423	N	N
PMA carbon source test + D-galactose	MIX0-424	Y	Y
PMA carbon source test + asp	MIX0-425	N	N
PMA carbon source test + pro	MIX0-426	N	N
PMA carbon source test + D-alanine	MIX0-427	N	N
PMA carbon source test + trehalose	MIX0-428	Y	Y
PMA carbon source test + D-mannose	MIX0-429	Y	Y
PMA carbon source test + D-galactitol	MIX0-430	Y	Y
PMA carbon source test + D-serine	MIX0-431	Y	N
PMA carbon source test + D-sorbitol	MIX0-432	Y	Y
PMA carbon source test + glycerol	MIX0-433	Y	Y
PMA carbon source test + L-fucose	MIX0-434	Y	Y
PMA carbon source test + D-glucuronate	MIX0-435	Y	Y
PMA carbon source test + D-gluconate	MIX0-436	Y	Y
PMA carbon source test + <i>sn</i>-glycerol-3-phosphate	MIX0-437	N	Y
PMA carbon source test + D-xylose	MIX0-438	Y	Y
PMA carbon source test + (<i>S</i>)-lactate	MIX0-439	N	N
PMA carbon source test + formate	MIX0-440	N	N
PMA carbon source test + D-mannitol	MIX0-441	Y	Y
PMA carbon source test + glt	MIX0-442	N	Y
PMA carbon source test + D-glucose-6-phosphate	MIX0-443	Y	Y
PMA carbon source test + D-galactono-1,4-lactone	MIX0-444	Y	Y
PMA carbon source test + (<i>RS</i>)-malate	MIX0-445	N	Y
PMA carbon source test + D-ribose	MIX0-446	Y	Y
PMA carbon source test + L-rhamnose	MIX0-447	Y	Y
PMA carbon source test + D-fructose	MIX0-448	Y	Y
PMA carbon source test + acetate	MIX0-449	N	N
PMA carbon source test + &alpha;-D-glucose	MIX0-450	Y	Y
PMA carbon source test + maltose	MIX0-451	Y	Y
PMA carbon source test + melibiose	MIX0-452	Y	Y
PMA carbon source test + thymidine	MIX0-453	Y	Y
PMA carbon source test + asn	MIX0-454	N	N
PMA carbon source test + D-aspartate	MIX0-455	N	N
PMA carbon source test + glucosaminate	MIX0-456	N	N
PMA carbon source test + L-1,2-propanediol	MIX0-457	N	N
PMA carbon source test + 2-oxoglutarate	MIX0-458	N	Y
PMA carbon source test + 2-oxobutanoate	MIX0-459	N	N
PMA carbon source test + lactose	MIX0-460	Y	Y
PMA carbon source test + lactulose	MIX0-461	Y	N
PMA carbon source test + sucrose	MIX0-462	N	N
PMA carbon source test + uridine	MIX0-463	Y	Y
PMA carbon source test + gln	MIX0-464	N	N
PMA carbon source test + <i>meso</i>-tartrate	MIX0-465	N	N
PMA carbon source test + &alpha;-D-glucose 1-phosphate	MIX0-466	Y	Y
PMA carbon source test + D-fructose-6-phosphate	MIX0-467	Y	Y
PMA carbon source test + D-ribitol	MIX0-468	N	N
PMA carbon source test + maltotriose	MIX0-469	Y	Y
PMA carbon source test + deoxyadenosine	MIX0-470	Y	Y
PMA carbon source test + adenosine	MIX0-471	Y	Y
PMA carbon source test + citrate	MIX0-472	N	Y
PMA carbon source test + <I>myo</I>-inositol	MIX0-473	N	N
PMA carbon source test + D-threonine	MIX0-474	N	N
PMA carbon source test + fumarate	MIX0-475	N	Y
PMA carbon source test + propionate	MIX0-476	N	N
PMA carbon source test + D-galactarate	MIX0-477	Y	Y
PMA carbon source test + glycolate	MIX0-478	N	N
PMA carbon source test + glyoxylate	MIX0-479	N	Y
PMA carbon source test + cellobiose	MIX0-480	N	Y
PMA carbon source test + inosine	MIX0-481	Y	Y
PMA carbon source test + glycyl-L-glutamate	MIX0-482	N	Y
PMA carbon source test + propane-1,2,3-tricarboxylate	MIX0-483	N	N
PMA carbon source test + ser	MIX0-484	Y	N
PMA carbon source test + thr	MIX0-485	N	Y
PMA carbon source test + ala	MIX0-486	N	N
PMA carbon source test + acetoacetate	MIX0-487	N	Y
PMA carbon source test + <i>N</i>-acetyl-D-mannosamine	MIX0-488	N	Y
PMA carbon source test + mono-methyl hydrogen succinate	MIX0-489	N	N
PMA carbon source test + methyl pyruvate	MIX0-490	Y	N
PMA carbon source test + (R)-malate	MIX0-491	N	N
PMA carbon source test + (<i>S</i>)-malate	MIX0-492	N	Y
PMA carbon source test + glycylproline	MIX0-493	N	N
PMA carbon source test + 4-hydroxyphenylacetate	MIX0-494	N	N
PMA carbon source test + 3-hydroxyphenylacetate	MIX0-495	N	N
PMA carbon source test + tyramine	MIX0-496	N	N
PMA carbon source test + D-psicose	MIX0-497	Y	N
PMA carbon source test + &beta;-L-lyxopyranose	MIX0-498	Y	Y
PMA carbon source test + glucuronamide	MIX0-499	Y	N
PMA carbon source test + pyruvate	MIX0-500	Y	Y
PMA carbon source test + D-galacturonate	MIX0-501	Y	Y
PMA carbon source test + 2-phenylethylamine	MIX0-502	N	N
PMA carbon source test + ethanolamine	MIX0-503	N	N
PMA carbon source test + ala-gly	MIX0-772	N	N
PMA carbon source test + gly-asp	MIX0-778	N	N
PMA carbon source test + bromosuccinate	MIX0-779	N	N
PMA carbon source test + methyl-&beta; -D-glucoside	MIX0-784	N	Y
PMA carbon source test + methyl-&alpha;-D-galactopyranoside	MIX0-786	Y	N
PMA carbon source test + 2-hydroxybutyrate	MIX0-790	N	N
PMA carbon source test + &alpha;-hydroxyglutarate-&gamma;-lactone	MIX0-793	N	N
PMA carbon source test + L-galactono-1,4-lactone	MIX0-794	Y	N
PMA carbon source test + Tween 20	MIX0-797	N	N
PMA carbon source test + Tween 40	MIX0-798	N	N
PMA carbon source test + Tween 80	MIX0-799	N	N
Bochner defined minimal medium without carbon	MIX0-80	N	N

## Sheet: Supplementary Table 9
Aerobic conventional media growth simulation results
Conventional media	EcoCyc frame ID	Experimental growth observed?	Simulation growth observed?
M9 medium base	MIX0-47	N	N
M63 medium base	MIX0-48	N	N
M63 medium with 2% glucose	MIX0-50	Y	Y
M9 medium with 0.4% glucose	MIX0-51	Y	Y
MOPS medium base	MIX0-52	N	N
M63 medium with 2% glycerol	MIX0-53	Y	Y
M9 medium with 1% glycerol	MIX0-54	Y	Y
AB medium base	MIX0-55	N	N
AB medium with 0.2% glucose	MIX0-57	Y	Y
AB medium with 0.4% acetate	MIX0-58	Y	Y
M9 medium with 2% glycerol	MIX0-59	Y	Y
ATCC medium 57	MIX0-61	Y	Y
M56 medium	MIX0-62	Y	Y
MOPS medium with 2% glycerol	MIX0-67	Y	Y
Bochner defined minimal medium	MIX0-68	Y	Y
Davis and Mingioli medium A	MIX0-72	Y	Y
Davis and Mingioli glucose minimal medium	MIX0-73	Y	Y
MOPS medium with 2% glucose	MIX0-74	Y	Y
Davis and Mingioli Modified medium	MIX0-75	Y	Y
Neidhardt EZ rich defined medium	MIX0-76	Y	Y
MOPS medium with 0.4% glucose	MIX0-800	Y	Y
Gutnick minimal salts medium base	MIX0-811	N	N

## Sheet: Supplementary Table 10
Conflicted Biolog aerobic PM wells
Biolog PM well	EcoCyc frame ID
PMA carbon source test + pro	MIX0-426
PMA carbon source test + D-galactitol	MIX0-430
PMA carbon source test + formate	MIX0-440
PMA carbon source test + glt	MIX0-442
PMA carbon source test + asn	MIX0-454
PMA carbon source test + acetoacetate	MIX0-487
PMA carbon source test + D-psicose	MIX0-497
PMA carbon source test + glucuronamide	MIX0-499
PMA carbon source test + &beta;-cyclodextrin	MIX0-506
PMA carbon source test + glycogen	MIX0-509
PMA carbon source test + a mannan	MIX0-512
PMA carbon source test + a pectin	MIX0-513
PMA carbon source test + L-arabitol	MIX0-520
PMA carbon source test + D-fucose	MIX0-524
PMA carbon source test + &beta;-gentiobiose	MIX0-526
PMA carbon source test + maltitol	MIX0-529
PMA carbon source test + methyl &alpha;-D-glucoside	MIX0-530
PMA carbon source test + 3-O-methyl-d-glucose	MIX0-532
PMA carbon source test + 1-O-methyl-&beta;-D-xylopyranose	MIX0-535
PMA carbon source test + palatinose	MIX0-536
PMA carbon source test + 2-ketopentanoate	MIX0-555
PMA carbon source test + 3-oxalomalate	MIX0-561
PMA carbon source test + sorbate	MIX0-564
PMA carbon source test + L-tartrate	MIX0-567
PMA carbon source test + acetamide	MIX0-568
PMA carbon source test + L-alanine amide	MIX0-569
PMA carbon source test + dihydroxyacetone	MIX0-587
PMA carbon source test + acetoin	MIX0-589
PMA nitrogen source test + cys	MIX0-599
PMA nitrogen source test + glt	MIX0-600
PMA nitrogen source test + lys	MIX0-606
PMA nitrogen source test + met	MIX0-607
PMA nitrogen source test + phe	MIX0-608
PMA nitrogen source test + thr	MIX0-611
PMA nitrogen source test + D-asparagine	MIX0-616
PMA nitrogen source test + D-lysine	MIX0-619
PMA nitrogen source test + D-valine	MIX0-621
PMA nitrogen source test + L-homoserine	MIX0-623
PMA nitrogen source test + putrescine	MIX0-634
PMA nitrogen source test + agmatine	MIX0-635
PMA nitrogen source test + <i>N</i>-acetyl-D-mannosamine	MIX0-646
PMA nitrogen source test + adenine	MIX0-647
PMA nitrogen source test + guanosine	MIX0-652
PMA nitrogen source test + uracil	MIX0-655
PMA nitrogen source test + uridine	MIX0-656
PMA nitrogen source test + xanthine	MIX0-658
PMA nitrogen source test + xanthosine	MIX0-659
PMA nitrogen source test + urate	MIX0-660
PMA nitrogen source test + alloxan	MIX0-661
PMA nitrogen source test + 2-aminobutyrate	MIX0-664
PMA nitrogen source test + 4-aminobutyrate	MIX0-665
PMA nitrogen source test + 2-aminocaprylate	MIX0-667
PMA phosphorus source test + thiophosphate	MIX0-680
PMA phosphorus source test + dithiophosphate	MIX0-681
PMA phosphorus source test + carbamoyl-phosphate	MIX0-684
PMA phosphorus source test + cyclic-GMP	MIX0-689
PMA phosphorus source test + 3',5'-cyclic CMP	MIX0-701
PMA phosphorus source test + phosphonoacetate	MIX0-719
PMA phosphorus source test + 2-aminoethylphosphonate	MIX0-720
PMA phosphorus source test + methylenediphosphonate	MIX0-721
PMA sulfur source test + S-methyl-L-cysteine	MIX0-736
PMA sulfur source test + 1-thio-&beta;-D-glucose	MIX0-747
PMA sulfur source test + lipoamide	MIX0-748
PMA sulfur source test + taurocholate	MIX0-749
PMA sulfur source test + ethionine	MIX0-756
PMA carbon source test + diacetyl	MIX0-769
PMA carbon source test + turanose	MIX0-773
PMA nitrogen source test + D-mannosamine	MIX0-785
PMA carbon source test + gelatin	MIX0-795
PMA carbon source test + Tween 20	MIX0-797

[truncated: 1 more sheets: Supplementary Table 11]
