# Supplementary material for: A genome-scale metabolic flux model of Escherichia coli K–12 derived from the EcoCyc database
Source: BMC Syst Biol. 2014 Jun 30;8:79. doi: 10.1186/1752-0509-8-79 (PMC4086706; doi:10.1186/1752-0509-8-79)
Supplement: Additional file 3 — MetaFlux .fba file demonstrating simulation of aerobic growth of E. coli BW25113 on glucose. [file 1752-0509-8-79-S3.zip]

Archive with 1 entries (1 files):
- 7820801941248631_add3.fba
